# Supplementary material for: Leveraging Mann–Whitney U test on large-scale genetic variation data for analysing malaria genetic markers
Source: Malar J. 2022 Mar 9;21:79. doi: 10.1186/s12936-022-04104-x (PMC8905822; doi:10.1186/s12936-022-04104-x)
Supplement: Supplementary file 1 — Additional file 1. General information on the 104 SNPs used in this study. [file 12936_2022_4104_MOESM1_ESM.xlsx]

## Sheet: S1
Additional file 1. General information on the 104 SNPs used in this study.
rsID	Chromosome	Position	Ref	Alt
rs4650365	1	81770827	C	T
rs1803632	1	89582690	G	C
rs1801274	1	161479745	A	G
rs3024500	1	206940831	A	G
rs1800871	1	206946634	A	G
rs1800896	1	206946897	T	C
rs1800890	1	206949365	A	T
rs17047660	1	207782856	A	G
rs17047661	1	207782889	A	G
rs17561	2	113537223	C	A
rs1800587	2	113542960	G	A
rs1143634	2	113590390	G	A
rs708567	3	9960070	C	T
rs187084	3	52261031	A	G
rs6780995	3	57138419	G	A
rs4833095	4	38799710	T	C
rs5743809	4	38830514	A	G
rs77389579	4	143538511	G	T
rs28459062	4	144039139	T	C
rs7663712	4	144261117	A	G
rs6897932	5	35874575	C	T
rs3194051	5	35876274	A	G
rs1801033	5	41199959	G	T
rs2289276	5	110407507	C	T
rs40401	5	131396478	C	T
rs25887	5	131416061	C	A
rs3805685	5	131528153	T	G
rs156029	5	131532634	A	G
rs159903	5	131540053	C	T
rs11955347	5	131567924	G	A
rs3900945	5	131592870	T	C
rs272893	5	131663062	T	C
rs2304081	5	131667548	G	A
rs272867	5	131681057	G	A
rs10040427	5	131714106	C	T
rs11568525	5	131729935	C	T
rs2522051	5	131797578	T	C
rs2070729	5	131819921	C	A
rs2070724	5	131822072	A	G
rs4526098	5	131892979	G	A
rs17772565	5	131952405	C	T
rs3798134	5	131965179	G	A
rs20541	5	131995964	A	G
rs848	5	131996500	A	C
rs2243248	5	132008644	T	G
rs2243250	5	132009154	C	T
rs2243251	5	132009787	A	G
rs2243270	5	132014109	A	G
rs3212227	5	158742950	T	G
rs919766	5	158747564	A	C
rs730691	5	158756227	T	C
rs909253	6	31540313	A	G
rs1799964	6	31542308	T	C
rs1800750	6	31542963	G	A
rs1800629	6	31543031	G	A
rs3093662	6	31544189	A	G
rs6457452	6	31795550	C	T
rs2242665	6	31839309	C	T
rs55958968	6	150942218	A	G
rs2075820	7	30492237	C	T
rs9942705	7	42445655	G	A
rs17172181	7	43283115	C	A
rs17172184	7	43286129	A	G
rs7779749	7	50418506	A	C
rs10230385	7	50452552	G	A
rs6964823	7	50460096	G	A
rs11552046	7	50470059	G	A
rs4132601	7	50470604	T	G
rs11980407	7	50471613	G	A
rs11575522	7	50535395	C	T
rs11575387	7	50567435	T	G
rs6592961	7	50572890	G	A
rs7809758	7	50573333	A	G
rs3779074	7	50612202	A	G
rs2329371	7	50615440	G	A
rs7800827	7	50673171	C	T
rs662083	7	51824832	G	T
rs3211938	7	80300449	T	G
rs17140229	7	117230283	T	C
rs4986790	9	120475302	A	G
rs4986791	9	120475602	C	T
rs8176746	9	136131322	G	T
rs115947774	10	130072795	A	G
rs334	11	5248232	T	A
rs7935564	11	5718517	G	A
rs569108	11	59863104	A	G
rs542998	11	63487386	T	C
rs1394263	12	67366537	T	C
rs2069727	12	68548223	T	C
rs2234687	12	68548756	G	A
rs2069718	12	68550162	A	G
rs2069705	12	68555011	G	A
rs2227491	12	68646521	T	C
rs2227485	12	68647713	G	A
rs2227478	12	68648622	A	G
rs229587	14	65263300	C	T
rs3742785	14	75373034	A	C
rs2230739	16	4033436	T	C
rs1805015	16	27374180	T	C
rs2297518	17	26096597	G	A
rs373533	19	6919624	A	C
rs461645	19	6919753	A	G
rs5498	19	10395683	A	G
rs1128127	22	24179132	G	A
