# Supplementary material for: Leveraging Mann–Whitney U test on large-scale genetic variation data for analysing malaria genetic markers
Source: Malar J. 2022 Mar 9;21:79. doi: 10.1186/s12936-022-04104-x (PMC8905822; doi:10.1186/s12936-022-04104-x)
Supplement: Supplementary file 2 — Additional file 2. Highly differentiated genetic markers with very significant differences (p < 0.001) analysed on population case groups. [file 12936_2022_4104_MOESM2_ESM.xlsx]

## Sheet: S2
Additional file 2. Highly differentiated genetic markers with very significant differences (p < 0.001) analyzed on population case groups.
Burkina Faso & others populations			Cameroon & others populations			Gambia & others populations			Ghana & others populations			Kenya & others populations			Malawi & others populations			Mali & others populations			Nigeria & others populations			Papua New Guinea & others populations			Tanzania & others populations			Vietnam & others populations
Burkina Faso - Cameroon	rs662083		Cameroon - Burkina Faso	rs662083		Gambia - Burkina Faso	rs4650365		Ghana - Burkina Faso	-		Kenya - Burkina Faso	rs4650365		Malawi - Burkina Faso	rs4650365		Mali - Burkina Faso	-		Nigeria - Burkina Faso	-		Papua New Guinea - Burkina Faso	-		Tanzania - Burkina Faso	-		Vietnam - Burkina Faso	rs662083
Burkina Faso - Gambia	rs4650365		Cameroon - Gambia	rs1801274			rs1803632		Ghana - Cameroon	-			rs1803632			rs1803632		Mali - Cameroon	-		Nigeria - Cameroon	-		Papua New Guinea - Cameroon	-		Tanzania - Cameroon	-			rs542998
	rs1803632			rs17047661			rs1801274		Ghana - Gambia	rs4650365			rs1801274			rs1800871		Mali - Gambia	rs4650365		Nigeria - Gambia	rs662083		Papua New Guinea - Gambia	rs4650365		Tanzania - Gambia	rs17047661		Vietnam - Cameroon	-
	rs1801274			rs708567			rs1800871			rs4833095			rs3024500			rs1801033			rs4833095		Nigeria - Ghana	-			rs4833095			rs4833095		Vietnam - Gambia	rs1803632
	rs1800871			rs6780995			rs17047660			rs20541			rs1800871			rs40401			rs20541		Nigeria - Kenya	rs662083			rs20541			rs272893			rs1800871
	rs17047660			rs40401			rs17047661			rs662083			rs708567			rs25887			rs662083		Nigeria - Malawi	rs662083			rs662083			rs4526098			rs17047661
	rs17047661			rs156029			rs1800587		Ghana - Kenya	rs662083			rs6780995			rs272893		Mali - Ghana	-		Nigeria - Mali	-		Papua New Guinea - Ghana	-			rs2243250			rs708567
	rs1800587			rs272893			rs708567		Ghana - Malawi	rs4833095			rs4833095			rs272867		Mali - Kenya	rs662083		Nigeria - Papua New Guinea	-		Papua New Guinea - Kenya	rs4833095			rs662083			rs4833095
	rs708567			rs4526098			rs6780995			rs662083			rs40401			rs2070729		Mali - Malawi	rs4833095		Nigeria - Tanzania	-		Papua New Guinea - Malawi	rs662083		Tanzania - Ghana	-			rs1801033
	rs6780995			rs20541			rs4833095		Ghana - Mali	-			rs3900945			rs4526098			rs662083		Nigeria - Vietnam	-		Papua New Guinea - Mali	-		Tanzania - Kenya	rs4833095			rs40401
	rs4833095			rs909253			rs40401		Ghana - Nigeria	-			rs272893			rs20541		Mali - Nigeria	-					Papua New Guinea - Nigeria	-			rs662083			rs272867
	rs40401			rs2242665			rs25887		Ghana - Papua New Guinea	-			rs2522051			rs848		Mali - Papua New Guinea	-					Papua New Guinea - Tanzania	-		Tanzania - Malawi	rs662083			rs2522051
	rs25887			rs10230385			rs156029		Ghana - Tanzania	-			rs4526098			rs909253		Mali - Tanzania	-					Papua New Guinea - Vietnam	-		Tanzania - Mali	-			rs2070729
	rs156029			rs6964823			rs272893		Ghana - Vietnam	-			rs848			rs2242665		Mali - Vietnam	-								Tanzania - Nigeria	-			rs4526098
	rs272893			rs662083			rs272867						rs2243250			rs10230385											Tanzania - Papua New Guinea	-			rs17772565
	rs272867			rs2069705			rs2070729						rs2243270			rs662083											Tanzania - Vietnam	-			rs20541
	rs2070729			rs2227485			rs4526098						rs909253			rs7935564															rs848
	rs4526098			rs229587			rs3798134						rs10230385			rs2069705															rs2243250
	rs3798134			rs3742785			rs20541						rs662083			rs2227491															rs3212227
	rs20541			rs1128127			rs848						rs542998			rs2227485															rs730691
	rs848		Cameroon - Ghana	-			rs2243250						rs2069718			rs229587															rs2075820
	rs2243250		Cameroon - Kenya	rs4650365			rs909253						rs2069705			rs3742785															rs17172184
	rs909253			rs1801274			rs2242665						rs2227491			rs3742785															rs10230385
	rs2242665			rs708567			rs2075820						rs2227485			rs461645															rs662083
	rs2075820			rs6780995			rs662083						rs229587			rs1128127															rs7935564
	rs662083			rs40401			rs542998						rs3742785		Malawi - Cameroon	rs4650365															rs542998
	rs542998			rs3900945			rs2227485						rs1805015			rs4833095															rs2069705
	rs2227485			rs272893			rs229587						rs1128127			rs1801033															rs2227485
	rs229587			rs272867			rs3742785					Kenya - Cameroon	rs4650365			rs2070729															rs3742785
	rs3742785			rs2070729			rs461645						rs1801274			rs2243250															rs461645
	rs461645			rs20541		Gambia - Cameroon	rs1801274						rs708567			rs2242665															rs1128127
Burkina Faso - Ghana	-			rs2243270			rs17047661						rs6780995			rs662083														Vietnam - Ghana	-
Burkina Faso - Kenya	rs4650365			rs909253			rs708567						rs40401			rs2227491														Vietnam - Kenya	rs4650365
	rs1803632			rs662083			rs6780995						rs3900945		Malawi - Gambia	rs4650365															rs1803632
	rs1801274			rs2227491			rs40401						rs272893			rs1801274															rs1800871
	rs3024500			rs3742785			rs156029						rs272867			rs3024500															rs17047661
	rs1800871			rs461645			rs272893						rs2070729			rs1800871															rs4833095
	rs708567		Cameroon - Malawi	rs4650365			rs4526098						rs20541			rs1800896															rs1801033
	rs6780995			rs4833095			rs20541						rs2243270			rs1800890															rs40401
	rs4833095			rs1801033			rs909253						rs909253			rs17047661															rs25887
	rs40401			rs2070729			rs2242665						rs662083			rs708567															rs156029
	rs3900945			rs2243250			rs10230385						rs2227491			rs6780995															rs3900945
	rs272893			rs2242665			rs6964823						rs3742785			rs4833095															rs272893
	rs2522051			rs662083			rs662083						rs461645			rs3194051															rs2522051
	rs4526098			rs2227491			rs2069705					Kenya - Gambia	rs4650365			rs1801033															rs4526098
	rs848		Cameroon - Mali	-			rs2227485						rs1801274			rs156029															rs848
	rs2243250		Cameroon - Nigeria	-			rs229587						rs3024500			rs159903															rs2243250
	rs2243270		Cameroon - Papua New Guinea	-			rs3742785						rs1800871			rs11955347															rs2243270
	rs909253		Cameroon - Tanzania	-			rs1128127						rs1800896			rs272893															rs3212227
	rs10230385		Cameroon - Vietnam	-		Gambia - Ghana	rs4650365						rs1800890			rs2522051															rs730691
	rs662083						rs4833095						rs17047660			rs2070729															rs2242665
	rs542998						rs20541						rs17047661			rs2070724															rs17172184
	rs2069718						rs662083						rs1800587			rs4526098															rs662083
	rs2069705					Gambia - Kenya	rs4650365						rs6780995			rs3798134															rs542998
	rs2227491						rs1801274						rs4833095			rs20541															rs2227491
	rs2227485						rs3024500						rs3194051			rs2243250															rs2227485
	rs229587						rs1800871						rs1801033			rs919766															rs229587
	rs3742785						rs1800896						rs25887			rs9942705															rs3742785
	rs1805015						rs1800890						rs156029			rs10230385															rs3742785
	rs1128127						rs17047660						rs3900945			rs2329371															rs461645
Burkina Faso - Malawi	rs4650365						rs17047661						rs272893			rs662083														Vietnam - Malawi	rs4650365
	rs1803632						rs1800587						rs272867			rs7935564															rs1801274
	rs1800871						rs6780995						rs2522051			rs569108															rs1800871
	rs1801033						rs4833095						rs2070729			rs542998															rs17047661
	rs40401						rs3194051						rs2070724			rs2069718															rs4833095
	rs25887						rs1801033						rs4526098			rs2069705															rs40401
	rs272893						rs25887						rs3798134			rs2227491															rs156029
	rs272867						rs156029						rs20541			rs229587															rs272893
	rs2070729						rs3900945						rs2243248			rs3742785															rs272867
	rs4526098						rs272893						rs2243251			rs1805015															rs2522051
	rs20541						rs272867						rs2243270			rs3742785															rs4526098
	rs848						rs2522051						rs919766			rs1128127															rs20541
	rs909253						rs2070729						rs2242665		Malawi - Ghana	rs4833095															rs848
	rs2242665						rs2070724						rs2075820			rs662083															rs2243250
	rs10230385						rs4526098						rs9942705		Malawi - Kenya	rs1801274															rs3212227
	rs662083						rs3798134						rs10230385			rs1800587															rs730691
	rs7935564						rs20541						rs11575387			rs708567															rs17172184
	rs2069705						rs2243248						rs6592961			rs6780995															rs662083
	rs2227491						rs2243251						rs7809758			rs4833095															rs542998
	rs2227485						rs2243270						rs3779074			rs1801033															rs2227491
	rs229587						rs919766						rs662083			rs25887															rs2227485
	rs3742785						rs2242665						rs17140229			rs11955347															rs229587
	rs3742785						rs2075820						rs569108			rs3900945															rs3742785
	rs461645						rs9942705						rs1394263			rs272893															rs1128127
	rs1128127						rs10230385						rs2069718			rs272867														Vietnam - Mali	-
Burkina Faso - Mali	-						rs11575387						rs2069705			rs20541														Vietnam - Nigeria	-
Burkina Faso - Nigeria	-						rs6592961						rs2227491			rs2243250														Vietnam - Papua New Guinea	-
Burkina Faso - Papua New Guinea	-						rs7809758						rs229587			rs2243270														Vietnam - Tanzania	-
Burkina Faso - Tanzania	-						rs3779074						rs3742785			rs2242665
Burkina Faso - Vietnam	rs662083						rs662083						rs1805015			rs2075820
	rs542998						rs17140229						rs3742785			rs17172184
							rs569108						rs461645			rs10230385
							rs1394263						rs1128127			rs6592961
							rs2069718					Kenya - Ghana	rs662083			rs7809758
							rs2069705					Kenya - Malawi	rs1801274			rs662083
							rs2227491						rs1800587			rs17140229
							rs229587						rs708567			rs7935564
							rs3742785						rs6780995			rs542998
							rs1805015						rs4833095			rs3742785
							rs3742785						rs1801033			rs461645
							rs461645						rs25887		Malawi - Mali	rs4833095
							rs1128127						rs11955347			rs662083
						Gambia - Malawi	rs4650365						rs3900945		Malawi - Nigeria	rs662083
							rs1801274						rs272893		Malawi - Papua New Guinea	rs662083
							rs3024500						rs272867		Malawi - Tanzania	rs662083
							rs1800871						rs20541		Malawi - Vietnam	rs4650365
							rs1800896						rs2243250			rs1801274
							rs1800890						rs2243270			rs1800871
							rs17047661						rs2242665			rs17047661
							rs708567						rs2075820			rs4833095
							rs6780995						rs17172184			rs40401
							rs4833095						rs10230385			rs156029
							rs3194051						rs6592961			rs272893
							rs1801033						rs7809758			rs272867
							rs156029						rs662083			rs2522051
							rs159903						rs17140229			rs4526098
							rs11955347						rs7935564			rs20541
							rs272893						rs542998			rs848
							rs2522051						rs3742785			rs2243250
							rs2070729						rs461645			rs3212227
							rs2070724					Kenya - Mali	rs662083			rs730691
							rs4526098					Kenya - Nigeria	rs662083			rs17172184
							rs3798134					Kenya - Papua New Guinea	rs4833095			rs662083
							rs20541					Kenya - Tanzania	rs4833095			rs542998
							rs2243250						rs662083			rs2227491
							rs919766					Kenya - Vietnam	rs4650365			rs2227485
							rs9942705						rs1803632			rs229587
							rs10230385						rs1800871			rs3742785
							rs2329371						rs17047661			rs1128127
							rs662083						rs4833095
							rs7935564						rs1801033
							rs569108						rs40401
							rs542998						rs25887
							rs2069718						rs156029
							rs2069705						rs3900945
							rs2227491						rs272893
							rs229587						rs2522051
							rs3742785						rs4526098
							rs1805015						rs848
							rs3742785						rs2243250
							rs1128127						rs2243270
						Gambia - Mali	rs4650365						rs3212227
							rs4833095						rs730691
							rs20541						rs2242665
							rs662083						rs17172184
						Gambia - Nigeria	rs662083						rs662083
						Gambia - Papua New Guinea	rs4650365						rs542998
							rs4833095						rs2227491
							rs20541						rs2227485
							rs662083						rs229587
						Gambia - Tanzania	rs17047661						rs3742785
							rs4833095						rs3742785
							rs272893						rs461645
							rs4526098
							rs2243250
							rs662083
						Gambia - Vietnam	rs1803632
							rs1800871
							rs17047661
							rs708567
							rs4833095
							rs1801033
							rs40401
							rs272867
							rs2522051
							rs2070729
							rs4526098
							rs17772565
							rs20541
							rs848
							rs2243250
							rs3212227
							rs730691
							rs2075820
							rs17172184
							rs10230385
							rs662083
							rs7935564
							rs542998
							rs2069705
							rs2227485
							rs3742785
							rs461645
							rs1128127
