# Supplementary material for: Leveraging Mann–Whitney U test on large-scale genetic variation data for analysing malaria genetic markers
Source: Malar J. 2022 Mar 9;21:79. doi: 10.1186/s12936-022-04104-x (PMC8905822; doi:10.1186/s12936-022-04104-x)
Supplement: Supplementary file 3 — Additional file 3. Population case groups test results of each SNP with their corresponding p-value. [file 12936_2022_4104_MOESM3_ESM.xlsx]

## Sheet: S3
Additional file 3. Population case groups test results of each SNP with their corresponding p-value.
	rs334	rs4650365	rs1803632	rs1801274	rs3024500	rs1800871	rs1800896	rs1800890	rs17047660	rs17047661	rs17561	rs1800587	rs1143634	rs708567	rs187084	rs6780995	rs4833095	rs5743809	rs77389579	rs28459062	rs7663712	rs6897932	rs3194051	rs1801033	rs2289276	rs40401	rs25887	rs3805685	rs156029	rs159903	rs11955347	rs3900945	rs272893	rs2304081	rs272867	rs10040427	rs11568525	rs2522051	rs2070729	rs2070724	rs4526098	rs17772565	rs3798134	rs20541	rs848	rs2243248	rs2243250	rs2243251	rs2243270
Burkina Faso - Cameroon	1.74816e-09	2.54221e-255	5.39505e-222	2.00909e-72	1.16578e-206	1.22214e-233	3.35647e-174	7.68417e-130	1.77274e-170	1.02957e-190	2.19799e-91	9.34299e-194	0.371107	5.39737e-85	9.38705e-148	2.1345e-114	1.94294e-284	2.1638e-31	9.37893e-05	1.46237e-125	0.00478875	3.53503e-47	2.28791e-28	7.45171e-81	0.00106491	3.44276e-23	6.499e-216	0.365818	4.04677e-82	1.3233e-06	2.50607e-06	1.54608e-144	3.9817e-259	0.406249	1.31519e-250	2.07941e-51	0.0859452	1.5103e-201	8.9345e-254	7.34e-104	8.95579e-256	7.30348e-77	4.83644e-54	4.03799e-271	1.69322e-231	2.0893e-112	1.80832e-260	7.56341e-118	5.2622e-54
Burkina Faso - Gambia	0.475494	0	0	0	1.53852e-101	0	8.32492e-306	1.14519e-11	0	0	0.102712	0	1.45074e-127	0	6.19125e-248	0	0	3.06398e-11	0.0628792	5.57123e-192	0.00667461	0.292811	1.05591e-48	7.70999e-142	5.78532e-16	0	0	8.97201e-88	0	1.30121e-223	3.77512e-221	2.13256e-251	0	0.110243	0	2.49707e-05	1.08241e-05	2.56869e-125	0	2.05305e-184	0	1.24285e-136	0	0	0	2.32758e-21	0	1.09198e-195	2.60618e-15
Burkina Faso - Ghana	0.987268	4.2883e-213	5.84982e-55	2.72883e-111	1.03321e-156	1.1412e-86	3.27824e-14	1.40074e-88	7.35174e-125	4.30342e-142	0.00780563	3.82304e-12	5.474e-56	4.37101e-66	1.1883e-22	1.75769e-178	1.1511e-222	0.52069	4.13016e-06	2.2349e-08	1.93652e-17	2.06475e-40	1.08633e-138	4.71482e-63	4.94805e-63	5.74769e-22	7.60618e-53	0.6537	1.05586e-170	5.22177e-99	6.05104e-93	3.12995e-185	2.42683e-44	9.19271e-16	6.89608e-126	5.4323e-44	1.63229e-40	7.63248e-47	3.43566e-107	5.66166e-49	1.71986e-192	2.25999e-65	1.19452e-144	8.61751e-71	1.41726e-170	1.13806e-70	4.3855e-197	0.000128597	1.49769e-40
Burkina Faso - Kenya	0.0982865	0	0	0	0	0	1.88549e-68	2.22457e-195	1.73982e-93	3.65037e-250	0.000350434	1.71201e-77	1.1639e-110	0	3.05704e-251	0	0	6.12639e-52	1.91199e-16	0.124602	6.74361e-36	4.82915e-71	1.05103e-263	5.69181e-131	1.71133e-114	0	5.0949e-102	4.48265e-08	1.54705e-124	1.58177e-190	4.70558e-210	0	0	0.913636	1.18754e-246	1.28016e-06	1.12849e-66	0	7.58419e-92	0.470677	0	1.01708e-08	1.96009e-118	3.82361e-90	0	2.67163e-171	0	4.53952e-05	0
Burkina Faso - Malawi	0.0548305	0	0	1.5114e-66	8.29067e-307	0	1.52118e-19	2.75203e-181	1.8988e-234	3.7999e-244	6.04312e-145	1.60313e-279	0.332434	7.72348e-131	1.4429e-215	2.88484e-164	3.07709e-272	3.20804e-53	4.29477e-12	3.05227e-21	1.83945e-37	0.0075228	2.56128e-248	0	2.45591e-13	0	0	0.0343199	2.99645e-122	1.34304e-24	3.1165e-07	1.13392e-206	0	1.58875e-48	0	0.709996	2.95633e-15	2.70546e-296	0	0.410983	0	0.00201475	2.07664e-48	0	0	4.51993e-159	2.00419e-307	4.76121e-169	9.98464e-80
Burkina Faso - Mali	0.45194	2.25022e-222	2.13018e-61	1.25208e-67	3.87317e-152	6.95503e-180	4.69449e-21	1.30341e-90	2.32581e-05	1.77234e-208	1.8067e-87	3.6554e-153	0.288184	2.40879e-187	1.66033e-116	5.10836e-191	2.37981e-232	4.02902e-21	-	9.98503e-11	2.35539e-19	0.195367	5.08925e-20	2.37171e-11	6.13163e-68	0.150402	1.49466e-173	8.12288e-39	2.3595e-63	0.000399803	3.00463e-99	2.13753e-198	5.13833e-51	0.617114	2.81255e-118	0.248549	3.55866e-47	2.4319e-19	7.59347e-198	7.95074e-181	5.18176e-142	2.9767e-58	1.81675e-22	1.46591e-217	5.41408e-61	3.6459e-09	1.42681e-206	1.08805e-91	2.84416e-154
Burkina Faso - Nigeria	3.54366e-11	4.77548e-167	6.29412e-126	2.90302e-69	1.0246e-31	9.77112e-49	7.33431e-101	3.27588e-10	6.21984e-81	3.73256e-151	0.679591	8.31362e-113	7.66436e-36	9.46208e-62	3.17267e-90	3.98368e-138	1.06147e-67	8.9862e-07	-	1.85964e-66	0.0200139	9.27598e-24	8.50913e-20	1.11085e-135	3.20222e-39	9.34289e-106	1.17026e-124	0.470776	1.09531e-49	0.0341375	5.75334e-21	4.28238e-142	1.41053e-150	1.64241e-22	5.45094e-143	0.984364	6.85771e-44	1.57259e-34	9.14325e-143	1.5782e-72	4.1745e-146	6.70006e-42	2.26254e-39	5.41807e-162	1.09793e-124	0.000167501	1.55145e-150	4.5227e-65	8.28588e-118
Burkina Faso - Papua New Guinea	0.00285448	7.15594e-206	3.69745e-73	6.87198e-173	4.78766e-99	1.02298e-132	2.06402e-86	2.43385e-46	1.50414e-80	1.4579e-189	3.52727e-76	3.38914e-117	2.62721e-16	3.34781e-183	0.477292	1.40949e-105	2.11777e-179	1.46032e-09	-	3.63512e-48	8.55799e-09	2.36512e-35	1.1256e-75	4.99009e-178	2.04919e-76	1.25271e-122	3.81092e-179	5.11946e-12	1.04742e-180	1.28758e-169	4.60721e-49	9.08421e-108	4.44233e-190	0.106695	7.95725e-126	4.44967e-17	2.35705e-17	5.06417e-32	3.35425e-134	9.57304e-118	1.23503e-171	6.78547e-31	4.20614e-28	4.1673e-90	4.31173e-91	1.52544e-42	2.91917e-163	1.9361e-44	6.65166e-188
Burkina Faso - Tanzania	0.840805	7.19092e-212	1.62081e-184	3.47936e-202	1.40973e-173	5.20885e-195	7.29054e-17	1.98034e-101	1.06761e-124	5.13688e-126	0.00421736	8.97766e-41	0.0373862	1.11313e-68	4.13186e-22	1.28698e-196	1.0123e-136	2.10183e-35	8.01933e-18	2.45875e-87	3.99706e-20	1.55741e-41	5.18778e-134	9.67282e-190	4.51782e-52	9.97489e-106	2.7772e-47	1.28912e-44	4.82751e-68	0.971441	1.20053e-120	6.39589e-117	6.51326e-178	0.0103038	9.14612e-205	2.17371e-46	5.34542e-11	1.0089e-174	4.71243e-208	1.06083e-191	4.99725e-210	0.00317354	1.88986e-20	1.78293e-223	2.44557e-68	6.40887e-92	2.0066e-173	1.38353e-94	2.33808e-211
Burkina Faso - Vietnam	1.89745e-05	1.19525e-195	1.89236e-278	4.90163e-259	5.29997e-64	3.5782e-122	5.39235e-142	2.3022e-43	1.91907e-144	2.94684e-306	6.55699e-30	1.59555e-129	2.67718e-53	1.15224e-153	6.18074e-32	3.00703e-233	2.60521e-157	6.58941e-18	2.37021e-07	1.25923e-76	0.956202	1.26738e-05	5.35629e-67	8.85422e-242	5.62395e-45	1.9982e-147	1.11821e-266	2.33781e-64	1.82532e-257	1.88054e-176	1.68222e-91	4.70336e-177	4.14102e-279	6.06374e-87	2.95229e-07	1.31533e-32	3.81173e-33	1.91486e-193	5.1032e-12	5.85814e-15	3.65028e-283	2.48813e-22	0.00322312	4.56644e-145	0.975044	1.2852e-91	1.51527e-290	2.51251e-83	1.53932e-55
Cameroon - Burkina Faso	1.74816e-09	2.54221e-255	5.39505e-222	2.00909e-72	1.16578e-206	1.22214e-233	3.35647e-174	7.68417e-130	1.77274e-170	1.02957e-190	2.19799e-91	9.34299e-194	0.371107	5.39737e-85	9.38705e-148	2.1345e-114	1.94294e-284	2.1638e-31	9.37893e-05	1.46237e-125	0.00478875	3.53503e-47	2.28791e-28	7.45171e-81	0.00106491	3.44276e-23	6.499e-216	0.365818	4.04677e-82	1.3233e-06	2.50607e-06	1.54608e-144	3.9817e-259	0.406249	1.31519e-250	2.07941e-51	0.0859452	1.5103e-201	8.9345e-254	7.34e-104	8.95579e-256	7.30348e-77	4.83644e-54	4.03799e-271	1.69322e-231	2.0893e-112	1.80832e-260	7.56341e-118	5.2622e-54
Cameroon - Gambia	5.65342e-24	1.03489e-159	2.50854e-112	0	1.08462e-301	2.26181e-165	2.18062e-57	2.95821e-199	0.000124817	0	7.61161e-149	2.36946e-37	1.41168e-120	0	1.02628e-21	0	2.02201e-225	3.512e-47	1.32097e-10	0.00075929	4.84089e-09	6.68846e-68	3.88938e-43	3.92695e-189	4.14521e-18	0	2.30477e-90	4.22473e-82	0	1.98948e-197	4.11492e-199	1.77172e-224	0	0.172434	7.13714e-56	1.92409e-81	0.557977	1.36876e-279	1.06105e-299	2.13552e-172	0	1.57203e-06	4.24336e-304	0	1.96291e-142	2.74447e-162	6.36849e-118	7.64889e-05	9.26286e-61
Cameroon - Ghana	4.05144e-06	1.46277e-196	1.17071e-159	2.93998e-109	1.40358e-36	4.98547e-169	3.95975e-121	2.55714e-08	9.18975e-06	6.26804e-132	2.88757e-66	5.58358e-139	4.22886e-55	3.47736e-71	1.02881e-112	2.94605e-167	3.93782e-86	2.05961e-21	7.6222e-07	4.71886e-95	5.58272e-20	0.00923956	3.46493e-130	7.26102e-88	4.22164e-57	4.83153e-71	3.77012e-154	0.923404	1.73429e-156	3.86811e-93	8.48324e-89	1.00119e-174	3.91513e-184	3.02665e-17	3.81973e-179	0.808019	2.09309e-34	3.76604e-142	1.43524e-180	4.67023e-46	3.69589e-141	6.48555e-05	7.64494e-142	2.72447e-194	2.88962e-66	0.584688	2.12801e-45	1.68903e-84	7.06195e-41
Cameroon - Kenya	3.48333e-10	0	2.79003e-95	0	4.82434e-141	3.15578e-141	6.6298e-258	1.81663e-15	7.47799e-196	2.95962e-42	7.61398e-117	3.4435e-259	4.49986e-106	0	1.49271e-07	0	6.48341e-232	0.00114391	3.51167e-19	2.43052e-162	6.27439e-45	0.0098923	5.27296e-236	5.47356e-174	2.62634e-94	0	3.96186e-305	4.32939e-09	2.59928e-72	4.54595e-170	1.75595e-190	0	0	0.788774	0	6.54128e-78	2.99221e-44	8.22759e-08	0	2.38084e-187	5.08417e-77	5.11677e-96	1.65456e-61	0	1.34759e-128	1.94717e-05	1.81787e-82	1.44275e-159	0
Cameroon - Malawi	1.97768e-22	0	1.70897e-93	2.42205e-98	1.54106e-62	1.36459e-135	4.28571e-230	1.64601e-15	8.7271e-34	6.19705e-223	0.587221	1.54342e-44	0.946224	1.86278e-49	2.56359e-14	3.13157e-144	0	1.11849e-05	3.25137e-05	2.31191e-147	6.30405e-44	3.03501e-56	1.25744e-223	0	4.6385e-08	3.45074e-306	3.53195e-95	0.00802805	4.1051e-17	2.5488e-21	3.05932e-07	1.81546e-187	1.34765e-274	7.74228e-49	1.46933e-78	2.96915e-64	2.34727e-05	3.51553e-40	0	3.40784e-178	2.28783e-71	1.6808e-96	8.75809e-33	4.97192e-140	2.35058e-99	7.42092e-06	0	6.82797e-06	7.46827e-78
Cameroon - Mali	7.5855e-08	3.44005e-205	2.62602e-161	2.87772e-70	2.25667e-15	1.55203e-57	1.3178e-130	1.18798e-13	1.14626e-119	4.75557e-192	0.0934261	8.56645e-25	0.128454	1.58659e-178	2.16327e-05	7.81496e-179	4.38699e-109	0.27534	0.00328581	1.06189e-81	6.10004e-22	4.68187e-35	2.59177e-11	7.74826e-69	2.44192e-61	2.22918e-76	3.18442e-58	6.59987e-38	3.35498e-47	0.000385082	1.65731e-94	4.18952e-187	2.09785e-192	0.406211	2.96381e-186	6.66986e-38	3.11989e-40	6.35068e-147	2.15899e-144	3.96105e-171	2.23487e-191	0.336324	2.86702e-36	1.69315e-66	5.8565e-184	6.04435e-71	7.61076e-153	6.25663e-05	1.52047e-144
Cameroon - Nigeria	0.345089	4.01384e-154	4.52059e-39	6.73942e-70	9.9345e-113	1.26406e-129	5.77362e-20	5.32949e-76	0.744251	6.61794e-139	2.01971e-42	2.04754e-27	4.32367e-36	9.11266e-59	8.09374e-11	6.86706e-131	1.90004e-161	8.1124e-08	0.0228119	0.00542722	7.52684e-05	0.893668	2.98489e-19	1.42083e-132	5.20825e-36	3.21833e-101	3.40335e-44	0.689116	1.78509e-50	0.0793449	1.54609e-19	7.4703e-136	2.64927e-123	2.9165e-22	3.74968e-99	2.77391e-26	1.63129e-40	3.55621e-109	1.80875e-13	3.37086e-69	5.64653e-26	0.15242	8.36567e-35	6.42485e-44	1.61679e-25	6.67258e-56	3.33735e-113	0.000644585	3.93071e-112
Cameroon - Papua New Guinea	1.19344e-10	1.35907e-188	3.81619e-137	3.56485e-145	4.33048e-162	3.65061e-174	1.95694e-27	1.2413e-52	2.88255e-65	6.34973e-168	2.00257e-06	4.8458e-07	1.50239e-15	1.25728e-174	4.38412e-144	2.8627e-97	1.19704e-198	4.15234e-11	0.00492939	4.7356e-47	2.5049e-12	0.582209	6.69495e-76	7.03186e-172	9.11247e-70	1.37878e-116	3.02837e-119	5.72578e-11	2.72219e-168	4.05883e-159	1.86304e-49	1.78187e-101	0.000264812	0.043794	6.85899e-169	4.82442e-17	3.56482e-12	7.71376e-174	3.3365e-172	1.12781e-63	3.34864e-171	3.81794e-17	6.01616e-40	5.47839e-189	3.60571e-170	4.57708e-36	2.05492e-179	2.34051e-43	3.37216e-179
Cameroon - Tanzania	1.32072e-06	1.17337e-82	7.61798e-54	1.18194e-181	1.30043e-37	1.36181e-79	2.16338e-132	0.00115448	0.0938238	5.79721e-20	2.87858e-71	2.56262e-144	0.790323	1.73831e-81	3.10626e-120	1.17763e-183	3.61134e-220	0.000327833	4.88743e-17	0.401091	7.29698e-23	0.071323	2.07814e-125	1.27531e-183	2.73116e-46	2.91992e-83	3.18641e-164	3.92576e-43	5.6833e-39	0.862533	8.14402e-114	1.27765e-109	1.12204e-197	0.0120687	2.35873e-130	0.0167043	9.84066e-06	9.72426e-53	8.45145e-36	6.57757e-181	1.15261e-40	6.26587e-62	3.69444e-39	4.20569e-49	4.60254e-183	0.000397584	7.69105e-201	0.00010726	4.12532e-199
Cameroon - Vietnam	4.70256e-20	5.50444e-14	1.65023e-17	2.93538e-214	4.36215e-172	6.5169e-223	4.87929e-38	1.75984e-104	3.39893e-119	1.28993e-276	6.57591e-63	2.69802e-149	2.54926e-56	1.61152e-154	7.76606e-161	1.35323e-215	1.90274e-271	5.95799e-21	5.89895e-10	2.45978e-89	0.0163841	1.60068e-70	6.45254e-63	1.98443e-234	1.31654e-45	2.05274e-138	1.2814e-167	6.11003e-61	5.51755e-232	1.42261e-161	4.34683e-92	2.4175e-163	7.2628e-19	6.10088e-79	1.02483e-245	1.57467e-32	4.80135e-23	1.47061e-243	4.81591e-265	2.28471e-09	7.733e-281	2.70857e-160	1.20414e-83	1.2938e-266	2.53479e-249	1.1895e-31	9.16924e-224	2.58007e-81	4.51616e-55
Gambia - Burkina Faso	0.475494	0	0	0	1.53852e-101	0	8.32492e-306	1.14519e-11	0	0	0.102712	0	1.45074e-127	0	6.19125e-248	0	0	3.06398e-11	0.0628792	5.57123e-192	0.00667461	0.292811	1.05591e-48	7.70999e-142	5.78532e-16	0	0	8.97201e-88	0	1.30121e-223	3.77512e-221	2.13256e-251	0	0.110243	0	2.49707e-05	1.08241e-05	2.56869e-125	0	2.05305e-184	0	1.24285e-136	0	0	0	2.32758e-21	0	1.09198e-195	2.60618e-15
Gambia - Cameroon	5.65342e-24	1.03489e-159	2.50854e-112	0	1.08462e-301	2.26181e-165	2.18062e-57	2.95821e-199	0.000124817	0	7.61161e-149	2.36946e-37	1.41168e-120	0	1.02628e-21	0	2.02201e-225	3.512e-47	1.32097e-10	0.00075929	4.84089e-09	6.68846e-68	3.88938e-43	3.92695e-189	4.14521e-18	0	2.30477e-90	4.22473e-82	0	1.98948e-197	4.11492e-199	1.77172e-224	0	0.172434	7.13714e-56	1.92409e-81	0.557977	1.36876e-279	1.06105e-299	2.13552e-172	0	1.57203e-06	4.24336e-304	0	1.96291e-142	2.74447e-162	6.36849e-118	7.64889e-05	9.26286e-61
Gambia - Ghana	0.557168	0	8.21923e-234	5.57539e-252	5.44349e-206	4.72059e-247	1.51371e-179	1.95051e-118	0.00258608	7.72092e-291	0.148025	3.94923e-219	0.318553	1.63372e-236	1.97843e-162	8.82315e-97	0	8.75315e-07	7.94594e-07	1.377e-131	1.89672e-20	4.368e-54	7.45947e-190	2.5773e-118	1.5423e-92	1.57502e-241	1.21313e-229	2.16831e-50	1.50984e-07	5.96037e-07	3.58055e-05	3.72705e-264	6.1643e-290	2.56483e-21	2.77641e-275	2.94021e-62	3.1245e-52	1.64573e-32	1.34424e-259	1.68026e-69	2.43738e-284	0.000842736	5.22627e-19	0	3.26661e-77	1.16343e-82	6.39064e-72	3.5998e-118	3.63434e-41
Gambia - Kenya	0.00078981	0	1.10414e-292	0	0	0	0	0	0	0	0.0324664	0	0.184019	3.53672e-34	8.10043e-117	0	0	1.40955e-97	7.26148e-44	2.08096e-286	3.79468e-54	4.43634e-131	0	0	2.90773e-251	8.65014e-154	0	1.44487e-116	0	1.34014e-46	1.87382e-52	0	0	0.00123604	0	5.39759e-05	5.38243e-78	0	0	0	0	3.14633e-218	0	0	2.86062e-224	0	3.94262e-62	0	0
Gambia - Malawi	0.123483	0	1.43602e-200	0	0	0	0	0	2.09157e-135	0	3.14415e-301	3.58439e-89	2.02404e-198	0	2.99214e-26	0	0	5.83674e-104	4.34703e-38	1.60799e-233	2.83099e-63	4.60487e-05	0	0	1.88039e-61	1.60867e-113	8.62073e-190	4.4852e-130	0	0	0	0.945548	0	5.80589e-111	5.83055e-137	1.3516e-10	1.39265e-09	0	0	0	0	4.14609e-214	0	0	1.63366e-203	2.84761e-275	0	1.415e-13	8.09279e-108
Gambia - Mali	0.764205	0	4.44962e-240	2.23466e-256	2.32291e-196	4.6452e-87	1.10235e-197	1.87681e-122	2.39374e-189	1.66124e-265	3.9388e-130	3.70928e-37	1.21622e-83	1.43849e-151	9.79691e-17	1.18314e-140	0	2.34128e-26	0.162018	2.95336e-98	1.01998e-23	0.723695	1.29439e-27	1.21065e-104	1.44378e-101	2.3068e-250	6.03528e-84	0.177642	1.20244e-237	1.82417e-139	8.28759e-07	3.39615e-285	8.82354e-308	0.162201	6.57575e-292	0.000537495	4.15133e-65	2.5226e-68	1.38797e-172	7.37056e-251	8.74975e-240	0.711484	6.29168e-220	0	3.876e-267	0.102382	2.80392e-233	3.20487e-05	2.05147e-221
Gambia - Nigeria	4.99187e-24	2.16843e-262	5.7491e-57	3.67461e-171	1.57718e-45	3.65888e-172	8.13553e-24	5.6313e-14	0.0249548	4.32478e-142	0.0329382	2.55853e-29	0.170613	2.53363e-168	4.39802e-23	1.75206e-101	2.27051e-262	0.00283658	0.279288	3.24578e-12	0.169368	5.26613e-28	6.71578e-25	2.02162e-177	1.43121e-53	2.51942e-176	6.56464e-57	1.49523e-37	3.5445e-160	2.71509e-102	3.59287e-111	3.52503e-186	1.60697e-176	3.62752e-29	4.96587e-137	0.156981	7.49845e-61	2.33631e-52	1.71643e-117	3.07754e-94	1.44962e-199	0.657697	2.39287e-146	3.93199e-206	4.55593e-35	0.692812	2.57439e-153	1.56569e-05	2.25718e-152
Gambia - Papua New Guinea	0.00714869	0	1.30632e-194	5.22846e-12	1.83897e-144	1.16074e-254	4.38639e-82	1.96135e-52	2.39032e-101	1.4712e-264	3.14576e-111	2.76569e-14	1.47484e-114	2.73433e-192	3.08871e-219	5.79315e-220	0	0.000227167	0.181161	4.11712e-29	1.1326e-06	1.1311e-45	1.72771e-93	3.11792e-252	9.53718e-112	1.8827e-247	1.20674e-173	6.90645e-21	3.79835e-171	1.49594e-183	2.43032e-59	3.39497e-166	3.09885e-249	0.000577915	7.95856e-263	1.31455e-22	6.01912e-13	4.62655e-07	3.31387e-234	5.56804e-77	1.64952e-253	4.12657e-24	8.25547e-189	0	7.13676e-246	3.62642e-32	1.56162e-263	4.16057e-45	1.66928e-261
Gambia - Tanzania	0.416098	1.59435e-91	5.12838e-103	1.98954e-155	4.96347e-237	3.50011e-157	4.60712e-203	3.73862e-141	0.763545	0	0.46762	2.08392e-237	7.40924e-81	8.39221e-272	8.77104e-179	3.24686e-135	0	1.95493e-63	3.36708e-41	5.0378e-05	6.08941e-25	1.9008e-56	9.51691e-185	8.0554e-279	6.78316e-79	1.10488e-249	4.41286e-253	0.0019385	7.40528e-245	9.12851e-128	3.53709e-31	2.34583e-73	0	0.00860287	2.52818e-78	9.01242e-68	3.82637e-07	2.9595e-232	2.0214e-233	9.85892e-271	0	5.04855e-95	2.45412e-226	2.49909e-289	3.07813e-268	4.04542e-123	0	3.41365e-05	1.62532e-305
Gambia - Vietnam	0.000113613	2.80908e-12	0	6.92168e-19	3.59463e-63	0	1.39743e-67	4.3436e-35	4.64364e-189	0	2.17092e-34	2.03769e-275	8.69095e-36	0	1.64124e-280	5.88773e-50	0	1.25313e-07	2.22558e-12	7.7169e-65	0.00949734	1.3141e-25	1.36985e-89	0	4.42848e-36	0	1.64475e-291	0.0120194	9.08152e-197	2.16123e-48	1.65419e-113	1.71371e-52	2.65164e-121	9.16514e-183	0	7.54434e-44	9.29824e-25	0	0	9.19875e-19	0	0	3.9334e-276	0	0	4.16361e-103	0	4.83629e-87	6.70376e-64
Ghana - Burkina Faso	0.987268	4.2883e-213	5.84982e-55	2.72883e-111	1.03321e-156	1.1412e-86	3.27824e-14	1.40074e-88	7.35174e-125	4.30342e-142	0.00780563	3.82304e-12	5.474e-56	4.37101e-66	1.1883e-22	1.75769e-178	1.1511e-222	0.52069	4.13016e-06	2.2349e-08	1.93652e-17	2.06475e-40	1.08633e-138	4.71482e-63	4.94805e-63	5.74769e-22	7.60618e-53	0.6537	1.05586e-170	5.22177e-99	6.05104e-93	3.12995e-185	2.42683e-44	9.19271e-16	6.89608e-126	5.4323e-44	1.63229e-40	7.63248e-47	3.43566e-107	5.66166e-49	1.71986e-192	2.25999e-65	1.19452e-144	8.61751e-71	1.41726e-170	1.13806e-70	4.3855e-197	0.000128597	1.49769e-40
Ghana - Cameroon	4.05144e-06	1.46277e-196	1.17071e-159	2.93998e-109	1.40358e-36	4.98547e-169	3.95975e-121	2.55714e-08	9.18975e-06	6.26804e-132	2.88757e-66	5.58358e-139	4.22886e-55	3.47736e-71	1.02881e-112	2.94605e-167	3.93782e-86	2.05961e-21	7.6222e-07	4.71886e-95	5.58272e-20	0.00923956	3.46493e-130	7.26102e-88	4.22164e-57	4.83153e-71	3.77012e-154	0.923404	1.73429e-156	3.86811e-93	8.48324e-89	1.00119e-174	3.91513e-184	3.02665e-17	3.81973e-179	0.808019	2.09309e-34	3.76604e-142	1.43524e-180	4.67023e-46	3.69589e-141	6.48555e-05	7.64494e-142	2.72447e-194	2.88962e-66	0.584688	2.12801e-45	1.68903e-84	7.06195e-41
Ghana - Gambia	0.557168	0	8.21923e-234	5.57539e-252	5.44349e-206	4.72059e-247	1.51371e-179	1.95051e-118	0.00258608	7.72092e-291	0.148025	3.94923e-219	0.318553	1.63372e-236	1.97843e-162	8.82315e-97	0	8.75315e-07	7.94594e-07	1.377e-131	1.89672e-20	4.368e-54	7.45947e-190	2.5773e-118	1.5423e-92	1.57502e-241	1.21313e-229	2.16831e-50	1.50984e-07	5.96037e-07	3.58055e-05	3.72705e-264	6.1643e-290	2.56483e-21	2.77641e-275	2.94021e-62	3.1245e-52	1.64573e-32	1.34424e-259	1.68026e-69	2.43738e-284	0.000842736	5.22627e-19	0	3.26661e-77	1.16343e-82	6.39064e-72	3.5998e-118	3.63434e-41
Ghana - Kenya	0.216689	2.44843e-66	1.29874e-224	2.52599e-240	3.32429e-97	6.88818e-243	1.39095e-12	0.0531361	2.06634e-131	1.24737e-182	0.00207675	1.2869e-26	0.0764461	1.78442e-220	4.71994e-165	8.65054e-89	1.67678e-135	5.06389e-30	5.45965e-05	0.77708	0.343945	9.07231e-06	9.14627e-43	8.90526e-24	1.56614e-10	9.17616e-226	7.74961e-67	0.000305422	4.47957e-215	5.16649e-14	0.0804284	5.04716e-24	8.42763e-211	7.98705e-19	5.45603e-164	4.99821e-60	1.59306e-15	9.11183e-206	8.54968e-141	0.0207385	2.03251e-55	1.31148e-80	1.91734e-202	3.42538e-244	4.28462e-69	0.337666	1.30407e-21	0.00278726	1.53298e-257
Ghana - Malawi	0.105625	5.82894e-115	5.81681e-208	1.24922e-138	6.43872e-50	4.52218e-224	3.02463e-16	0.0310684	8.99612e-19	5.40712e-174	3.77125e-91	1.75631e-180	3.1669e-66	7.41847e-59	9.26782e-148	2.71893e-219	0	3.6727e-31	9.96781e-12	2.23206e-26	0.324964	2.20558e-47	2.94655e-19	1.16444e-216	8.24693e-70	2.00989e-221	5.56038e-204	0.349221	5.10187e-200	2.11562e-112	4.94266e-113	2.02688e-237	2.85494e-248	3.18355e-06	1.03471e-240	3.93861e-53	8.26068e-46	3.62055e-188	1.31153e-09	1.8822e-56	5.35086e-174	6.35972e-79	4.66223e-176	2.08936e-253	4.20448e-75	0.521224	1.78234e-248	3.53832e-108	8.38639e-49
Ghana - Mali	0.505645	1.20744e-68	6.21496e-51	0.120638	6.35567e-12	1.53733e-137	1.91852e-09	0.000845523	3.09685e-93	2.26324e-153	5.55707e-65	2.89682e-116	1.13116e-45	2.19872e-140	7.46454e-94	1.81393e-54	3.87719e-87	4.48127e-16	0.000526734	1.61201e-15	0.87176	1.83017e-31	2.11631e-107	3.03279e-56	0.0643524	0.822581	1.14906e-130	2.34689e-29	7.7821e-131	3.26504e-77	0.000443698	6.0685e-103	5.11385e-33	2.00098e-13	6.29849e-99	4.60563e-34	0.985505	1.39781e-12	2.03949e-146	8.2242e-134	2.87778e-151	0.498557	4.67947e-119	2.65827e-160	4.6417e-145	5.90719e-48	2.50767e-121	4.73254e-70	6.9304e-115
Ghana - Nigeria	1.41101e-07	2.37089e-57	7.12575e-102	2.41753e-55	4.02514e-95	1.25139e-50	9.46322e-80	2.76567e-60	0.87973	4.04698e-115	0.856726	1.74969e-91	0.665257	2.68121e-50	4.46785e-76	4.36181e-64	4.77395e-127	2.24419e-06	0.0072283	1.70338e-57	7.38658e-08	0.190688	5.92705e-84	2.20433e-109	0.361017	2.85815e-84	9.68082e-101	0.308487	4.3964e-103	3.44546e-65	5.39424e-68	1.45054e-78	6.40102e-118	2.23818e-05	2.4254e-114	8.29795e-25	5.23164e-06	2.47701e-28	5.18113e-112	5.49542e-64	9.03159e-31	0.734685	1.70788e-92	3.72105e-124	7.02266e-22	1.68182e-41	1.53623e-93	2.21871e-53	6.42322e-93
Ghana - Papua New Guinea	0.00273819	8.6446e-146	8.07875e-34	4.56917e-130	3.8858e-130	5.45564e-100	8.3089e-69	2.62537e-40	9.14993e-57	3.09782e-143	4.81672e-58	2.38713e-94	2.74817e-58	4.32133e-139	2.39666e-06	7.84164e-117	1.8581e-152	5.81045e-09	0.000913014	1.88452e-51	4.59376e-07	0.0347919	4.8528e-76	2.34319e-136	0.718547	7.43938e-93	1.58702e-136	9.80898e-10	2.30281e-92	7.26844e-96	7.42397e-43	1.22894e-139	2.77553e-141	3.18095e-11	1.88122e-101	1.78065e-20	7.1458e-18	5.81962e-22	5.75915e-92	1.47927e-78	5.36881e-142	2.42885e-24	9.52623e-107	2.78991e-42	1.52178e-131	8.84467e-21	1.22349e-139	1.52701e-42	6.70767e-140
Ghana - Tanzania	0.882856	1.17312e-164	1.09466e-138	2.9444e-149	2.63098e-42	5.49517e-147	1.37314e-07	1.48207e-05	0.0444407	2.81554e-113	0.00870918	6.38338e-33	2.11431e-44	7.54306e-66	3.25611e-09	7.53825e-72	1.02811e-173	2.78478e-24	3.96341e-05	8.38738e-73	0.861379	0.848371	2.99307e-16	7.01424e-143	0.00220225	2.20185e-82	2.40137e-35	1.00478e-32	2.09591e-133	1.71237e-72	0.540162	1.36828e-151	2.53789e-129	2.14491e-19	1.11787e-152	0.319904	1.82302e-23	4.33014e-129	7.06934e-154	1.53977e-141	2.20046e-36	2.57231e-54	1.53388e-120	2.496e-162	1.09775e-142	0.661289	9.85913e-158	1.03182e-71	4.53169e-156
Ghana - Vietnam	1.74271e-05	1.18481e-200	1.72402e-195	2.00737e-179	9.48682e-144	2.19313e-103	1.01423e-104	1.13294e-72	9.03707e-105	9.9123e-241	3.74195e-21	1.28845e-104	1.73383e-20	2.65766e-24	1.19686e-08	1.21171e-116	5.09318e-200	1.00076e-16	0.472445	3.02721e-80	2.26542e-18	1.67027e-54	4.80359e-125	2.0003e-171	6.95114e-91	2.98193e-102	1.50081e-185	2.36349e-42	1.37868e-81	2.3299e-21	1.66265e-80	9.19413e-177	3.47407e-192	9.15025e-75	1.61298e-140	3.68203e-39	3.73498e-34	5.88687e-135	2.6195e-109	8.02621e-67	5.0927e-239	3.84773e-120	4.38071e-131	7.28735e-54	8.50109e-184	1.0424e-09	3.58969e-150	6.11672e-80	5.4391e-39
Kenya - Burkina Faso	0.0982865	0	0	0	0	0	1.88549e-68	2.22457e-195	1.73982e-93	3.65037e-250	0.000350434	1.71201e-77	1.1639e-110	0	3.05704e-251	0	0	6.12639e-52	1.91199e-16	0.124602	6.74361e-36	4.82915e-71	1.05103e-263	5.69181e-131	1.71133e-114	0	5.0949e-102	4.48265e-08	1.54705e-124	1.58177e-190	4.70558e-210	0	0	0.913636	1.18754e-246	1.28016e-06	1.12849e-66	0	7.58419e-92	0.470677	0	1.01708e-08	1.96009e-118	3.82361e-90	0	2.67163e-171	0	4.53952e-05	0
Kenya - Cameroon	3.48333e-10	0	2.79003e-95	0	4.82434e-141	3.15578e-141	6.6298e-258	1.81663e-15	7.47799e-196	2.95962e-42	7.61398e-117	3.4435e-259	4.49986e-106	0	1.49271e-07	0	6.48341e-232	0.00114391	3.51167e-19	2.43052e-162	6.27439e-45	0.0098923	5.27296e-236	5.47356e-174	2.62634e-94	0	3.96186e-305	4.32939e-09	2.59928e-72	4.54595e-170	1.75595e-190	0	0	0.788774	0	6.54128e-78	2.99221e-44	8.22759e-08	0	2.38084e-187	5.08417e-77	5.11677e-96	1.65456e-61	0	1.34759e-128	1.94717e-05	1.81787e-82	1.44275e-159	0
Kenya - Gambia	0.00078981	0	1.10414e-292	0	0	0	0	0	0	0	0.0324664	0	0.184019	3.53672e-34	8.10043e-117	0	0	1.40955e-97	7.26148e-44	2.08096e-286	3.79468e-54	4.43634e-131	0	0	2.90773e-251	8.65014e-154	0	1.44487e-116	0	1.34014e-46	1.87382e-52	0	0	0.00123604	0	5.39759e-05	5.38243e-78	0	0	0	0	3.14633e-218	0	0	2.86062e-224	0	3.94262e-62	0	0
Kenya - Ghana	0.216689	2.44843e-66	1.29874e-224	2.52599e-240	3.32429e-97	6.88818e-243	1.39095e-12	0.0531361	2.06634e-131	1.24737e-182	0.00207675	1.2869e-26	0.0764461	1.78442e-220	4.71994e-165	8.65054e-89	1.67678e-135	5.06389e-30	5.45965e-05	0.77708	0.343945	9.07231e-06	9.14627e-43	8.90526e-24	1.56614e-10	9.17616e-226	7.74961e-67	0.000305422	4.47957e-215	5.16649e-14	0.0804284	5.04716e-24	8.42763e-211	7.98705e-19	5.45603e-164	4.99821e-60	1.59306e-15	9.11183e-206	8.54968e-141	0.0207385	2.03251e-55	1.31148e-80	1.91734e-202	3.42538e-244	4.28462e-69	0.337666	1.30407e-21	0.00278726	1.53298e-257
Kenya - Malawi	2.67048e-05	4.08063e-164	1.19715e-160	0	1.96146e-225	1.47746e-288	1.1716e-50	9.30504e-17	2.38676e-277	1.91499e-110	3.50189e-224	0	2.16998e-161	0	8.46336e-77	0	0	0.957194	3.68546e-53	3.11665e-16	0.000172223	7.99794e-94	1.0153e-24	0	1.73923e-124	2.43763e-226	0	8.70211e-09	4.76981e-91	2.03866e-250	0	0	0	6.39979e-88	0	1.91682e-12	7.00179e-45	2.29094e-148	3.04663e-199	2.66395e-70	2.04426e-115	0.278836	3.19541e-57	0	8.27939e-176	8.06716e-12	0	2.97454e-269	0
Kenya - Mali	0.0466545	3.21628e-92	1.6398e-231	5.12758e-247	4.7097e-14	4.55325e-74	1.76509e-20	3.50463e-13	7.62203e-45	2.0112e-266	1.78763e-110	2.18012e-191	9.43174e-76	1.32895e-139	0.00794761	4.85487e-129	4.49433e-174	0.00145824	5.25291e-10	1.17489e-06	0.125406	1.39069e-46	5.92256e-171	2.08687e-99	1.12334e-11	4.12637e-233	1.43659e-229	1.28976e-42	1.66192e-63	2.23577e-123	0.000228321	9.26206e-177	1.36029e-216	0.816944	6.11115e-47	6.30991e-05	3.74556e-23	3.39606e-216	1.57973e-267	2.0822e-244	7.33488e-272	1.38309e-67	1.35983e-12	1.306e-285	5.17249e-245	2.3868e-92	3.93471e-222	4.58313e-115	7.35288e-273
Kenya - Nigeria	5.18533e-11	4.63875e-70	3.56435e-51	7.58923e-168	1.88344e-152	7.59309e-173	1.96003e-128	1.38069e-94	8.25517e-69	3.07555e-176	0.92331	7.28131e-132	0.71248	6.996e-160	8.35667e-13	1.65634e-95	5.10612e-257	1.18841e-10	1.43902e-06	1.55651e-73	3.48742e-09	0.393252	7.03815e-118	1.13491e-166	0.0233088	2.77545e-168	4.07943e-153	0.000127963	1.06162e-62	2.374e-94	2.44221e-108	3.44527e-119	7.14241e-182	1.04391e-27	9.91449e-176	0.0669152	8.27859e-41	3.30703e-146	4.30871e-180	8.36279e-87	4.11816e-32	2.91832e-46	6.74937e-41	1.57908e-194	2.74161e-33	2.20021e-68	1.25731e-151	8.74217e-76	4.08025e-184
Kenya - Papua New Guinea	0.000195349	3.72671e-251	5.96764e-195	2.61169e-140	1.08927e-229	1.01896e-245	2.97313e-121	1.92072e-57	2.56593e-38	1.08079e-203	4.05143e-93	1.69918e-133	7.18489e-106	3.74936e-178	4.6154e-204	1.09327e-208	0	2.21486e-15	2.7962e-09	1.44142e-40	2.51543e-06	0.0144434	3.34212e-73	3.59768e-232	1.06122e-28	2.24979e-231	3.37163e-233	1.90144e-05	8.13653e-231	6.35397e-180	1.42153e-66	4.86905e-242	1.99276e-240	0.113314	9.77572e-167	3.86367e-24	5.21537e-06	1.39539e-240	6.44834e-195	1.04654e-168	5.2699e-227	2.59325e-25	5.24081e-76	1.30961e-118	3.43417e-226	1.2448e-42	4.81328e-260	1.65682e-45	1.81592e-58
Kenya - Tanzania	0.24156	2.13848e-306	1.91088e-90	1.68836e-139	1.65631e-105	2.33066e-57	1.39283e-15	4.09121e-07	8.79897e-120	4.56109e-50	0.00116025	2.56071e-15	1.20669e-72	3.52912e-251	1.27107e-181	1.74615e-123	0	0.036289	0.851545	1.55394e-99	0.108459	0.00021959	5.23072e-06	1.08936e-253	0.980903	7.38836e-232	1.00981e-60	3.27831e-52	1.72987e-52	8.80396e-111	8.80952e-06	5.92793e-273	3.62986e-203	0.000123203	1.83584e-273	3.67743e-65	3.7939e-16	3.78042e-64	1.44328e-282	2.42022e-260	1.06087e-55	1.61662e-09	1.98576e-32	1.78034e-297	3.08458e-245	2.71413e-06	2.01084e-295	1.01156e-119	1.53257e-213
Kenya - Vietnam	9.38616e-08	0	0	0.0938279	4.77932e-290	0	1.5384e-214	4.43895e-135	1.61787e-73	0	2.0125e-33	5.52755e-140	1.48053e-33	2.01048e-290	2.46192e-276	7.56467e-55	0	1.68563e-29	1.10922e-06	5.41289e-67	6.82166e-40	6.98354e-125	7.96108e-156	0	1.71081e-209	0	0	2.43625e-83	0	6.69374e-84	6.85995e-125	0	0	1.26764e-163	6.10316e-281	1.38135e-46	6.93904e-11	0	1.81335e-73	1.30953e-100	0	6.19308e-79	8.29189e-13	6.79116e-216	0	1.09879e-46	0	6.46555e-87	0
Malawi - Burkina Faso	0.0548305	0	0	1.5114e-66	8.29067e-307	0	1.52118e-19	2.75203e-181	1.8988e-234	3.7999e-244	6.04312e-145	1.60313e-279	0.332434	7.72348e-131	1.4429e-215	2.88484e-164	3.07709e-272	3.20804e-53	4.29477e-12	3.05227e-21	1.83945e-37	0.0075228	2.56128e-248	0	2.45591e-13	0	0	0.0343199	2.99645e-122	1.34304e-24	3.1165e-07	1.13392e-206	0	1.58875e-48	0	0.709996	2.95633e-15	2.70546e-296	0	0.410983	0	0.00201475	2.07664e-48	0	0	4.51993e-159	2.00419e-307	4.76121e-169	9.98464e-80
Malawi - Cameroon	1.97768e-22	0	1.70897e-93	2.42205e-98	1.54106e-62	1.36459e-135	4.28571e-230	1.64601e-15	8.7271e-34	6.19705e-223	0.587221	1.54342e-44	0.946224	1.86278e-49	2.56359e-14	3.13157e-144	0	1.11849e-05	3.25137e-05	2.31191e-147	6.30405e-44	3.03501e-56	1.25744e-223	0	4.6385e-08	3.45074e-306	3.53195e-95	0.00802805	4.1051e-17	2.5488e-21	3.05932e-07	1.81546e-187	1.34765e-274	7.74228e-49	1.46933e-78	2.96915e-64	2.34727e-05	3.51553e-40	0	3.40784e-178	2.28783e-71	1.6808e-96	8.75809e-33	4.97192e-140	2.35058e-99	7.42092e-06	0	6.82797e-06	7.46827e-78
Malawi - Gambia	0.123483	0	1.43602e-200	0	0	0	0	0	2.09157e-135	0	3.14415e-301	3.58439e-89	2.02404e-198	0	2.99214e-26	0	0	5.83674e-104	4.34703e-38	1.60799e-233	2.83099e-63	4.60487e-05	0	0	1.88039e-61	1.60867e-113	8.62073e-190	4.4852e-130	0	0	0	0.945548	0	5.80589e-111	5.83055e-137	1.3516e-10	1.39265e-09	0	0	0	0	4.14609e-214	0	0	1.63366e-203	2.84761e-275	0	1.415e-13	8.09279e-108
Malawi - Ghana	0.105625	5.82894e-115	5.81681e-208	1.24922e-138	6.43872e-50	4.52218e-224	3.02463e-16	0.0310684	8.99612e-19	5.40712e-174	3.77125e-91	1.75631e-180	3.1669e-66	7.41847e-59	9.26782e-148	2.71893e-219	0	3.6727e-31	9.96781e-12	2.23206e-26	0.324964	2.20558e-47	2.94655e-19	1.16444e-216	8.24693e-70	2.00989e-221	5.56038e-204	0.349221	5.10187e-200	2.11562e-112	4.94266e-113	2.02688e-237	2.85494e-248	3.18355e-06	1.03471e-240	3.93861e-53	8.26068e-46	3.62055e-188	1.31153e-09	1.8822e-56	5.35086e-174	6.35972e-79	4.66223e-176	2.08936e-253	4.20448e-75	0.521224	1.78234e-248	3.53832e-108	8.38639e-49
Malawi - Kenya	2.67048e-05	4.08063e-164	1.19715e-160	0	1.96146e-225	1.47746e-288	1.1716e-50	9.30504e-17	2.38676e-277	1.91499e-110	3.50189e-224	0	2.16998e-161	0	8.46336e-77	0	0	0.957194	3.68546e-53	3.11665e-16	0.000172223	7.99794e-94	1.0153e-24	0	1.73923e-124	2.43763e-226	0	8.70211e-09	4.76981e-91	2.03866e-250	0	0	0	6.39979e-88	0	1.91682e-12	7.00179e-45	2.29094e-148	3.04663e-199	2.66395e-70	2.04426e-115	0.278836	3.19541e-57	0	8.27939e-176	8.06716e-12	0	2.97454e-269	0
Malawi - Mali	0.490404	2.28344e-126	8.80281e-213	1.62062e-86	1.15966e-16	4.42298e-73	9.75336e-25	3.97319e-11	9.78844e-148	8.01993e-254	6.41696e-10	2.48657e-14	0.806983	1.20557e-230	1.32611e-11	7.01333e-237	0	7.46554e-05	1.74584e-07	0.00290513	0.597649	0.103057	1.39623e-164	5.37029e-228	1.22022e-76	5.06116e-230	1.34394e-74	8.76916e-45	1.58895e-64	2.04393e-15	3.54281e-122	1.22672e-253	6.59523e-262	4.47069e-31	1.96037e-253	0.639629	1.28338e-56	8.78112e-197	2.06373e-266	1.6844e-232	6.79833e-256	1.44378e-68	2.72241e-28	6.12783e-66	5.80619e-253	9.62419e-88	1.1924e-262	0.0006844	5.46422e-195
Malawi - Nigeria	5.4706e-25	2.59936e-96	2.73677e-48	2.78339e-82	1.42249e-140	3.41136e-161	1.3444e-118	6.09571e-91	0.180101	9.27279e-171	1.5416e-53	5.60553e-34	3.41793e-39	5.16164e-75	4.71047e-18	3.54892e-161	8.96426e-165	4.43068e-12	5.08797e-05	1.41691e-69	1.34316e-10	3.45041e-25	5.02839e-115	9.36993e-99	8.36017e-39	2.14693e-164	1.34095e-52	0.248262	4.52225e-63	4.29317e-23	9.15032e-24	9.69614e-173	1.44762e-156	0.613041	2.02654e-124	0.57386	8.94078e-60	1.49867e-135	9.74574e-185	1.40865e-83	1.61927e-29	8.59004e-47	8.20166e-46	2.30933e-99	2.41722e-35	6.60805e-66	1.03538e-180	0.000184075	1.73826e-140
Malawi - Papua New Guinea	0.029132	1.38377e-252	3.68523e-176	4.48402e-204	1.42749e-213	8.11447e-229	6.57135e-102	1.13437e-54	4.21099e-56	2.41226e-199	1.89891e-05	1.41129e-05	1.05029e-23	7.99667e-225	1.05588e-191	2.32135e-128	2.56263e-182	1.72772e-17	5.78226e-07	6.35802e-34	3.9637e-09	5.62092e-40	2.27586e-74	3.74624e-127	2.38291e-92	1.14571e-224	1.54306e-154	5.63578e-10	3.15743e-217	2.65817e-223	1.00762e-53	7.06039e-176	2.19846e-203	2.62291e-25	3.00933e-229	7.27768e-16	1.29413e-07	3.05006e-228	2.84882e-225	8.59981e-163	7.15251e-209	5.95443e-31	6.69201e-33	4.45912e-247	3.81293e-235	1.04923e-34	7.70098e-41	1.2026e-46	1.09544e-235
Malawi - Tanzania	0.0610873	4.1256e-296	9.09607e-89	5.00529e-250	1.13765e-67	4.01266e-130	1.03237e-19	2.23813e-07	6.94541e-05	6.71534e-54	6.64528e-101	9.58895e-191	0.16897	5.61582e-114	3.26553e-161	4.78937e-246	1.18269e-210	0.270442	2.54195e-28	8.46713e-91	0.616202	1.06094e-48	0.000221305	5.55005e-96	3.78176e-49	3.72783e-232	3.42577e-222	3.50837e-53	4.16931e-54	0.000191794	2.84649e-152	1.81787e-51	2.57269e-272	1.40701e-45	1.95449e-198	1.15678e-56	0.101472	9.05962e-68	6.12249e-279	4.76321e-247	4.08468e-50	0.000121226	1.99416e-31	5.47056e-81	3.15056e-252	7.89514e-05	8.23501e-65	0.000774036	3.63656e-269
Malawi - Vietnam	0.00174267	0	3.74725e-44	0	1.75681e-245	0	1.17648e-178	1.09222e-126	1.73961e-105	0	3.21812e-95	1.2211e-188	7.17464e-56	7.01291e-117	3.49703e-239	2.13592e-303	0	1.44022e-33	4.52264e-22	2.51405e-53	3.64277e-41	1.03476e-27	9.82948e-154	6.44102e-158	7.88266e-94	0	2.02789e-242	1.26516e-84	0	1.7566e-231	3.38488e-101	2.34184e-66	0	6.91383e-202	0	2.15507e-30	4.46958e-14	0	6.5047e-125	0.0511051	0	5.42966e-43	3.25026e-54	0	0	3.05571e-38	0	1.76291e-88	4.24356e-72
Mali - Burkina Faso	0.45194	2.25022e-222	2.13018e-61	1.25208e-67	3.87317e-152	6.95503e-180	4.69449e-21	1.30341e-90	2.32581e-05	1.77234e-208	1.8067e-87	3.6554e-153	0.288184	2.40879e-187	1.66033e-116	5.10836e-191	2.37981e-232	4.02902e-21	-	9.98503e-11	2.35539e-19	0.195367	5.08925e-20	2.37171e-11	6.13163e-68	0.150402	1.49466e-173	8.12288e-39	2.3595e-63	0.000399803	3.00463e-99	2.13753e-198	5.13833e-51	0.617114	2.81255e-118	0.248549	3.55866e-47	2.4319e-19	7.59347e-198	7.95074e-181	5.18176e-142	2.9767e-58	1.81675e-22	1.46591e-217	5.41408e-61	3.6459e-09	1.42681e-206	1.08805e-91	2.84416e-154
Mali - Cameroon	7.5855e-08	3.44005e-205	2.62602e-161	2.87772e-70	2.25667e-15	1.55203e-57	1.3178e-130	1.18798e-13	1.14626e-119	4.75557e-192	0.0934261	8.56645e-25	0.128454	1.58659e-178	2.16327e-05	7.81496e-179	4.38699e-109	0.27534	0.00328581	1.06189e-81	6.10004e-22	4.68187e-35	2.59177e-11	7.74826e-69	2.44192e-61	2.22918e-76	3.18442e-58	6.59987e-38	3.35498e-47	0.000385082	1.65731e-94	4.18952e-187	2.09785e-192	0.406211	2.96381e-186	6.66986e-38	3.11989e-40	6.35068e-147	2.15899e-144	3.96105e-171	2.23487e-191	0.336324	2.86702e-36	1.69315e-66	5.8565e-184	6.04435e-71	7.61076e-153	6.25663e-05	1.52047e-144
Mali - Gambia	0.764205	0	4.44962e-240	2.23466e-256	2.32291e-196	4.6452e-87	1.10235e-197	1.87681e-122	2.39374e-189	1.66124e-265	3.9388e-130	3.70928e-37	1.21622e-83	1.43849e-151	9.79691e-17	1.18314e-140	0	2.34128e-26	0.162018	2.95336e-98	1.01998e-23	0.723695	1.29439e-27	1.21065e-104	1.44378e-101	2.3068e-250	6.03528e-84	0.177642	1.20244e-237	1.82417e-139	8.28759e-07	3.39615e-285	8.82354e-308	0.162201	6.57575e-292	0.000537495	4.15133e-65	2.5226e-68	1.38797e-172	7.37056e-251	8.74975e-240	0.711484	6.29168e-220	0	3.876e-267	0.102382	2.80392e-233	3.20487e-05	2.05147e-221
Mali - Ghana	0.505645	1.20744e-68	6.21496e-51	0.120638	6.35567e-12	1.53733e-137	1.91852e-09	0.000845523	3.09685e-93	2.26324e-153	5.55707e-65	2.89682e-116	1.13116e-45	2.19872e-140	7.46454e-94	1.81393e-54	3.87719e-87	4.48127e-16	0.000526734	1.61201e-15	0.87176	1.83017e-31	2.11631e-107	3.03279e-56	0.0643524	0.822581	1.14906e-130	2.34689e-29	7.7821e-131	3.26504e-77	0.000443698	6.0685e-103	5.11385e-33	2.00098e-13	6.29849e-99	4.60563e-34	0.985505	1.39781e-12	2.03949e-146	8.2242e-134	2.87778e-151	0.498557	4.67947e-119	2.65827e-160	4.6417e-145	5.90719e-48	2.50767e-121	4.73254e-70	6.9304e-115
Mali - Kenya	0.0466545	3.21628e-92	1.6398e-231	5.12758e-247	4.7097e-14	4.55325e-74	1.76509e-20	3.50463e-13	7.62203e-45	2.0112e-266	1.78763e-110	2.18012e-191	9.43174e-76	1.32895e-139	0.00794761	4.85487e-129	4.49433e-174	0.00145824	5.25291e-10	1.17489e-06	0.125406	1.39069e-46	5.92256e-171	2.08687e-99	1.12334e-11	4.12637e-233	1.43659e-229	1.28976e-42	1.66192e-63	2.23577e-123	0.000228321	9.26206e-177	1.36029e-216	0.816944	6.11115e-47	6.30991e-05	3.74556e-23	3.39606e-216	1.57973e-267	2.0822e-244	7.33488e-272	1.38309e-67	1.35983e-12	1.306e-285	5.17249e-245	2.3868e-92	3.93471e-222	4.58313e-115	7.35288e-273
Mali - Malawi	0.490404	2.28344e-126	8.80281e-213	1.62062e-86	1.15966e-16	4.42298e-73	9.75336e-25	3.97319e-11	9.78844e-148	8.01993e-254	6.41696e-10	2.48657e-14	0.806983	1.20557e-230	1.32611e-11	7.01333e-237	0	7.46554e-05	1.74584e-07	0.00290513	0.597649	0.103057	1.39623e-164	5.37029e-228	1.22022e-76	5.06116e-230	1.34394e-74	8.76916e-45	1.58895e-64	2.04393e-15	3.54281e-122	1.22672e-253	6.59523e-262	4.47069e-31	1.96037e-253	0.639629	1.28338e-56	8.78112e-197	2.06373e-266	1.6844e-232	6.79833e-256	1.44378e-68	2.72241e-28	6.12783e-66	5.80619e-253	9.62419e-88	1.1924e-262	0.0006844	5.46422e-195
Mali - Nigeria	1.32889e-09	5.56405e-59	5.30035e-101	2.26522e-59	1.22747e-91	4.20164e-109	3.95126e-84	2.68419e-61	4.47731e-63	1.9486e-09	5.63202e-45	1.43024e-23	1.18017e-31	3.55001e-113	2.69032e-09	4.69894e-65	1.11025e-134	5.49756e-06	-	5.54258e-50	2.10498e-08	2.67858e-20	2.28605e-17	8.371e-112	0.377327	1.32118e-87	3.59715e-18	1.05268e-24	2.94378e-42	0.1571	9.99345e-71	1.38122e-31	3.83413e-122	4.48098e-18	5.53157e-117	0.890287	0.000140561	8.07108e-30	1.08831e-74	2.86114e-108	2.64187e-120	0.164193	5.999e-30	2.78364e-63	1.74327e-116	0.648211	1.73861e-96	0.000927336	1.51452e-37
Mali - Papua New Guinea	0.0111507	1.57264e-153	0.0130215	1.08024e-123	1.305e-130	2.22191e-143	2.09706e-75	2.73079e-38	4.40754e-63	1.50064e-158	0.0862502	9.68004e-05	2.20519e-11	0.216699	6.29932e-119	1.12657e-128	8.23554e-161	2.19068e-08	-	6.51636e-33	1.00086e-07	3.63325e-28	5.08028e-68	1.52542e-140	9.22765e-07	1.75825e-97	4.12919e-98	1.09452e-17	5.8239e-140	1.88268e-130	7.98902e-45	9.2256e-150	1.91716e-146	0.174945	3.54534e-96	2.30259e-16	3.35266e-21	1.73299e-19	4.26393e-136	5.86398e-105	1.32786e-148	1.19214e-16	3.74316e-35	2.24122e-153	9.12738e-71	1.74767e-27	1.90668e-146	1.27855e-40	2.06371e-145
Mali - Tanzania	0.399167	7.13204e-172	1.0979e-139	3.23329e-150	1.82627e-11	4.43815e-47	2.47116e-05	3.11609e-08	2.377e-91	1.22314e-162	1.23197e-69	2.0029e-119	0.0118742	5.68455e-152	6.95957e-99	1.27292e-72	6.29939e-182	0.000551213	7.77608e-11	2.03359e-59	0.779951	5.36919e-32	1.12583e-102	1.53684e-147	0.000554719	1.87451e-70	6.26815e-138	0.742935	8.39214e-41	6.3001e-08	0.0317112	7.83986e-162	8.95995e-131	0.0207749	9.81606e-158	2.21186e-35	1.76015e-27	3.52074e-133	1.23885e-125	2.55111e-44	7.0747e-163	1.64632e-49	1.19503e-15	1.19171e-38	1.39538e-89	5.5656e-62	2.37176e-164	0.00241258	3.8641e-162
Mali - Vietnam	0.000271453	2.28696e-211	5.10043e-203	8.20014e-173	4.35127e-120	1.48059e-167	3.66104e-116	1.20818e-71	1.41111e-115	3.44267e-261	1.64069e-74	1.03632e-128	1.45511e-48	4.58037e-183	1.47378e-125	9.75394e-30	1.31886e-210	1.39101e-15	9.90168e-05	1.66158e-46	2.07805e-20	5.59336e-05	4.35111e-52	4.10564e-178	2.69202e-97	3.62967e-109	2.16296e-130	0.255766	1.01318e-183	1.66842e-124	5.7066e-84	1.49132e-194	1.00609e-200	2.84641e-57	4.1967e-135	3.13942e-31	1.56831e-40	3.86584e-142	1.00151e-207	3.66921e-163	9.01592e-248	8.34541e-121	5.33312e-05	4.9201e-207	5.9125e-115	1.78921e-53	1.70628e-167	1.75862e-76	1.32608e-158
Nigeria - Burkina Faso	3.54366e-11	4.77548e-167	6.29412e-126	2.90302e-69	1.0246e-31	9.77112e-49	7.33431e-101	3.27588e-10	6.21984e-81	3.73256e-151	0.679591	8.31362e-113	7.66436e-36	9.46208e-62	3.17267e-90	3.98368e-138	1.06147e-67	8.9862e-07	-	1.85964e-66	0.0200139	9.27598e-24	8.50913e-20	1.11085e-135	3.20222e-39	9.34289e-106	1.17026e-124	0.470776	1.09531e-49	0.0341375	5.75334e-21	4.28238e-142	1.41053e-150	1.64241e-22	5.45094e-143	0.984364	6.85771e-44	1.57259e-34	9.14325e-143	1.5782e-72	4.1745e-146	6.70006e-42	2.26254e-39	5.41807e-162	1.09793e-124	0.000167501	1.55145e-150	4.5227e-65	8.28588e-118
Nigeria - Cameroon	0.345089	4.01384e-154	4.52059e-39	6.73942e-70	9.9345e-113	1.26406e-129	5.77362e-20	5.32949e-76	0.744251	6.61794e-139	2.01971e-42	2.04754e-27	4.32367e-36	9.11266e-59	8.09374e-11	6.86706e-131	1.90004e-161	8.1124e-08	0.0228119	0.00542722	7.52684e-05	0.893668	2.98489e-19	1.42083e-132	5.20825e-36	3.21833e-101	3.40335e-44	0.689116	1.78509e-50	0.0793449	1.54609e-19	7.4703e-136	2.64927e-123	2.9165e-22	3.74968e-99	2.77391e-26	1.63129e-40	3.55621e-109	1.80875e-13	3.37086e-69	5.64653e-26	0.15242	8.36567e-35	6.42485e-44	1.61679e-25	6.67258e-56	3.33735e-113	0.000644585	3.93071e-112
Nigeria - Gambia	4.99187e-24	2.16843e-262	5.7491e-57	3.67461e-171	1.57718e-45	3.65888e-172	8.13553e-24	5.6313e-14	0.0249548	4.32478e-142	0.0329382	2.55853e-29	0.170613	2.53363e-168	4.39802e-23	1.75206e-101	2.27051e-262	0.00283658	0.279288	3.24578e-12	0.169368	5.26613e-28	6.71578e-25	2.02162e-177	1.43121e-53	2.51942e-176	6.56464e-57	1.49523e-37	3.5445e-160	2.71509e-102	3.59287e-111	3.52503e-186	1.60697e-176	3.62752e-29	4.96587e-137	0.156981	7.49845e-61	2.33631e-52	1.71643e-117	3.07754e-94	1.44962e-199	0.657697	2.39287e-146	3.93199e-206	4.55593e-35	0.692812	2.57439e-153	1.56569e-05	2.25718e-152
Nigeria - Ghana	1.41101e-07	2.37089e-57	7.12575e-102	2.41753e-55	4.02514e-95	1.25139e-50	9.46322e-80	2.76567e-60	0.87973	4.04698e-115	0.856726	1.74969e-91	0.665257	2.68121e-50	4.46785e-76	4.36181e-64	4.77395e-127	2.24419e-06	0.0072283	1.70338e-57	7.38658e-08	0.190688	5.92705e-84	2.20433e-109	0.361017	2.85815e-84	9.68082e-101	0.308487	4.3964e-103	3.44546e-65	5.39424e-68	1.45054e-78	6.40102e-118	2.23818e-05	2.4254e-114	8.29795e-25	5.23164e-06	2.47701e-28	5.18113e-112	5.49542e-64	9.03159e-31	0.734685	1.70788e-92	3.72105e-124	7.02266e-22	1.68182e-41	1.53623e-93	2.21871e-53	6.42322e-93
Nigeria - Kenya	5.18533e-11	4.63875e-70	3.56435e-51	7.58923e-168	1.88344e-152	7.59309e-173	1.96003e-128	1.38069e-94	8.25517e-69	3.07555e-176	0.92331	7.28131e-132	0.71248	6.996e-160	8.35667e-13	1.65634e-95	5.10612e-257	1.18841e-10	1.43902e-06	1.55651e-73	3.48742e-09	0.393252	7.03815e-118	1.13491e-166	0.0233088	2.77545e-168	4.07943e-153	0.000127963	1.06162e-62	2.374e-94	2.44221e-108	3.44527e-119	7.14241e-182	1.04391e-27	9.91449e-176	0.0669152	8.27859e-41	3.30703e-146	4.30871e-180	8.36279e-87	4.11816e-32	2.91832e-46	6.74937e-41	1.57908e-194	2.74161e-33	2.20021e-68	1.25731e-151	8.74217e-76	4.08025e-184
Nigeria - Malawi	5.4706e-25	2.59936e-96	2.73677e-48	2.78339e-82	1.42249e-140	3.41136e-161	1.3444e-118	6.09571e-91	0.180101	9.27279e-171	1.5416e-53	5.60553e-34	3.41793e-39	5.16164e-75	4.71047e-18	3.54892e-161	8.96426e-165	4.43068e-12	5.08797e-05	1.41691e-69	1.34316e-10	3.45041e-25	5.02839e-115	9.36993e-99	8.36017e-39	2.14693e-164	1.34095e-52	0.248262	4.52225e-63	4.29317e-23	9.15032e-24	9.69614e-173	1.44762e-156	0.613041	2.02654e-124	0.57386	8.94078e-60	1.49867e-135	9.74574e-185	1.40865e-83	1.61927e-29	8.59004e-47	8.20166e-46	2.30933e-99	2.41722e-35	6.60805e-66	1.03538e-180	0.000184075	1.73826e-140
Nigeria - Mali	1.32889e-09	5.56405e-59	5.30035e-101	2.26522e-59	1.22747e-91	4.20164e-109	3.95126e-84	2.68419e-61	4.47731e-63	1.9486e-09	5.63202e-45	1.43024e-23	1.18017e-31	3.55001e-113	2.69032e-09	4.69894e-65	1.11025e-134	5.49756e-06	-	5.54258e-50	2.10498e-08	2.67858e-20	2.28605e-17	8.371e-112	0.377327	1.32118e-87	3.59715e-18	1.05268e-24	2.94378e-42	0.1571	9.99345e-71	1.38122e-31	3.83413e-122	4.48098e-18	5.53157e-117	0.890287	0.000140561	8.07108e-30	1.08831e-74	2.86114e-108	2.64187e-120	0.164193	5.999e-30	2.78364e-63	1.74327e-116	0.648211	1.73861e-96	0.000927336	1.51452e-37
Nigeria - Papua New Guinea	3.63182e-13	7.48808e-119	1.274e-89	2.35083e-100	1.1208e-06	1.46072e-79	9.46834e-45	5.66552e-51	2.87235e-35	5.56896e-125	2.34481e-40	3.0675e-40	1.56388e-41	2.12174e-112	1.64361e-92	4.55369e-101	1.35586e-38	-	-	2.58761e-38	0.000192661	0.769982	4.65055e-67	1.4732e-60	0.00243483	1.32803e-83	1.60559e-75	7.66274e-10	8.41403e-109	5.45565e-100	1.81762e-61	1.9894e-113	1.28272e-102	2.1772e-16	1.03338e-108	4.89943e-15	1.77016e-28	9.17359e-20	3.31318e-105	4.7484e-87	5.96023e-129	6.5211e-16	2.18435e-32	2.58824e-115	1.71048e-102	1.3586e-31	1.59251e-111	9.96443e-39	1.12511e-111
Nigeria - Tanzania	3.80428e-08	5.80964e-130	1.10815e-41	1.24387e-115	1.93319e-101	6.24434e-116	1.21544e-84	1.32522e-65	0.000255072	7.42317e-120	0.853588	5.39909e-93	1.87266e-30	5.37275e-51	3.16448e-79	3.3324e-19	2.93102e-52	1.14123e-11	4.15805e-07	1.3377e-06	1.61695e-08	0.390499	8.08039e-81	6.79469e-71	0.0155343	7.33292e-91	1.13212e-104	8.09934e-27	6.36683e-45	0.126073	9.15284e-79	3.24424e-121	4.21709e-123	1.07348e-21	2.59823e-87	2.19127e-25	1.59409e-32	4.9791e-102	5.88e-14	5.23897e-113	2.63568e-30	2.24231e-37	9.99229e-32	5.30727e-25	3.6947e-112	3.46214e-50	5.39776e-125	0.000586811	3.30935e-123
Nigeria - Vietnam	4.5492e-25	6.42728e-153	1.35499e-122	9.04059e-131	1.07093e-85	0.000129857	3.42691e-56	8.60459e-44	3.12188e-67	4.1251e-217	2.17954e-08	4.4927e-111	1.29662e-13	1.98429e-99	2.93974e-95	9.43216e-114	7.74614e-138	-	0.00255167	5.2439e-66	0.00849711	1.18382e-33	2.73954e-77	4.63234e-91	5.18088e-60	8.80119e-109	2.14015e-93	9.60157e-33	1.23265e-134	2.23859e-94	7.92993e-114	1.00834e-138	9.41721e-133	5.90786e-59	1.18868e-140	9.68822e-29	1.49352e-54	1.68968e-12	4.25459e-150	1.42068e-83	9.94621e-223	5.6492e-84	6.36461e-58	7.64149e-147	1.85719e-135	4.04712e-48	6.31897e-122	1.14131e-73	6.04714e-121
Papua New Guinea - Burkina Faso	0.00285448	7.15594e-206	3.69745e-73	6.87198e-173	4.78766e-99	1.02298e-132	2.06402e-86	2.43385e-46	1.50414e-80	1.4579e-189	3.52727e-76	3.38914e-117	2.62721e-16	3.34781e-183	0.477292	1.40949e-105	2.11777e-179	1.46032e-09	-	3.63512e-48	8.55799e-09	2.36512e-35	1.1256e-75	4.99009e-178	2.04919e-76	1.25271e-122	3.81092e-179	5.11946e-12	1.04742e-180	1.28758e-169	4.60721e-49	9.08421e-108	4.44233e-190	0.106695	7.95725e-126	4.44967e-17	2.35705e-17	5.06417e-32	3.35425e-134	9.57304e-118	1.23503e-171	6.78547e-31	4.20614e-28	4.1673e-90	4.31173e-91	1.52544e-42	2.91917e-163	1.9361e-44	6.65166e-188
Papua New Guinea - Cameroon	1.19344e-10	1.35907e-188	3.81619e-137	3.56485e-145	4.33048e-162	3.65061e-174	1.95694e-27	1.2413e-52	2.88255e-65	6.34973e-168	2.00257e-06	4.8458e-07	1.50239e-15	1.25728e-174	4.38412e-144	2.8627e-97	1.19704e-198	4.15234e-11	0.00492939	4.7356e-47	2.5049e-12	0.582209	6.69495e-76	7.03186e-172	9.11247e-70	1.37878e-116	3.02837e-119	5.72578e-11	2.72219e-168	4.05883e-159	1.86304e-49	1.78187e-101	0.000264812	0.043794	6.85899e-169	4.82442e-17	3.56482e-12	7.71376e-174	3.3365e-172	1.12781e-63	3.34864e-171	3.81794e-17	6.01616e-40	5.47839e-189	3.60571e-170	4.57708e-36	2.05492e-179	2.34051e-43	3.37216e-179
Papua New Guinea - Gambia	0.00714869	0	1.30632e-194	5.22846e-12	1.83897e-144	1.16074e-254	4.38639e-82	1.96135e-52	2.39032e-101	1.4712e-264	3.14576e-111	2.76569e-14	1.47484e-114	2.73433e-192	3.08871e-219	5.79315e-220	0	0.000227167	0.181161	4.11712e-29	1.1326e-06	1.1311e-45	1.72771e-93	3.11792e-252	9.53718e-112	1.8827e-247	1.20674e-173	6.90645e-21	3.79835e-171	1.49594e-183	2.43032e-59	3.39497e-166	3.09885e-249	0.000577915	7.95856e-263	1.31455e-22	6.01912e-13	4.62655e-07	3.31387e-234	5.56804e-77	1.64952e-253	4.12657e-24	8.25547e-189	0	7.13676e-246	3.62642e-32	1.56162e-263	4.16057e-45	1.66928e-261
Papua New Guinea - Ghana	0.00273819	8.6446e-146	8.07875e-34	4.56917e-130	3.8858e-130	5.45564e-100	8.3089e-69	2.62537e-40	9.14993e-57	3.09782e-143	4.81672e-58	2.38713e-94	2.74817e-58	4.32133e-139	2.39666e-06	7.84164e-117	1.8581e-152	5.81045e-09	0.000913014	1.88452e-51	4.59376e-07	0.0347919	4.8528e-76	2.34319e-136	0.718547	7.43938e-93	1.58702e-136	9.80898e-10	2.30281e-92	7.26844e-96	7.42397e-43	1.22894e-139	2.77553e-141	3.18095e-11	1.88122e-101	1.78065e-20	7.1458e-18	5.81962e-22	5.75915e-92	1.47927e-78	5.36881e-142	2.42885e-24	9.52623e-107	2.78991e-42	1.52178e-131	8.84467e-21	1.22349e-139	1.52701e-42	6.70767e-140
Papua New Guinea - Kenya	0.000195349	3.72671e-251	5.96764e-195	2.61169e-140	1.08927e-229	1.01896e-245	2.97313e-121	1.92072e-57	2.56593e-38	1.08079e-203	4.05143e-93	1.69918e-133	7.18489e-106	3.74936e-178	4.6154e-204	1.09327e-208	0	2.21486e-15	2.7962e-09	1.44142e-40	2.51543e-06	0.0144434	3.34212e-73	3.59768e-232	1.06122e-28	2.24979e-231	3.37163e-233	1.90144e-05	8.13653e-231	6.35397e-180	1.42153e-66	4.86905e-242	1.99276e-240	0.113314	9.77572e-167	3.86367e-24	5.21537e-06	1.39539e-240	6.44834e-195	1.04654e-168	5.2699e-227	2.59325e-25	5.24081e-76	1.30961e-118	3.43417e-226	1.2448e-42	4.81328e-260	1.65682e-45	1.81592e-58
Papua New Guinea - Malawi	0.029132	1.38377e-252	3.68523e-176	4.48402e-204	1.42749e-213	8.11447e-229	6.57135e-102	1.13437e-54	4.21099e-56	2.41226e-199	1.89891e-05	1.41129e-05	1.05029e-23	7.99667e-225	1.05588e-191	2.32135e-128	2.56263e-182	1.72772e-17	5.78226e-07	6.35802e-34	3.9637e-09	5.62092e-40	2.27586e-74	3.74624e-127	2.38291e-92	1.14571e-224	1.54306e-154	5.63578e-10	3.15743e-217	2.65817e-223	1.00762e-53	7.06039e-176	2.19846e-203	2.62291e-25	3.00933e-229	7.27768e-16	1.29413e-07	3.05006e-228	2.84882e-225	8.59981e-163	7.15251e-209	5.95443e-31	6.69201e-33	4.45912e-247	3.81293e-235	1.04923e-34	7.70098e-41	1.2026e-46	1.09544e-235
Papua New Guinea - Mali	0.0111507	1.57264e-153	0.0130215	1.08024e-123	1.305e-130	2.22191e-143	2.09706e-75	2.73079e-38	4.40754e-63	1.50064e-158	0.0862502	9.68004e-05	2.20519e-11	0.216699	6.29932e-119	1.12657e-128	8.23554e-161	2.19068e-08	-	6.51636e-33	1.00086e-07	3.63325e-28	5.08028e-68	1.52542e-140	9.22765e-07	1.75825e-97	4.12919e-98	1.09452e-17	5.8239e-140	1.88268e-130	7.98902e-45	9.2256e-150	1.91716e-146	0.174945	3.54534e-96	2.30259e-16	3.35266e-21	1.73299e-19	4.26393e-136	5.86398e-105	1.32786e-148	1.19214e-16	3.74316e-35	2.24122e-153	9.12738e-71	1.74767e-27	1.90668e-146	1.27855e-40	2.06371e-145
Papua New Guinea - Nigeria	3.63182e-13	7.48808e-119	1.274e-89	2.35083e-100	1.1208e-06	1.46072e-79	9.46834e-45	5.66552e-51	2.87235e-35	5.56896e-125	2.34481e-40	3.0675e-40	1.56388e-41	2.12174e-112	1.64361e-92	4.55369e-101	1.35586e-38	-	-	2.58761e-38	0.000192661	0.769982	4.65055e-67	1.4732e-60	0.00243483	1.32803e-83	1.60559e-75	7.66274e-10	8.41403e-109	5.45565e-100	1.81762e-61	1.9894e-113	1.28272e-102	2.1772e-16	1.03338e-108	4.89943e-15	1.77016e-28	9.17359e-20	3.31318e-105	4.7484e-87	5.96023e-129	6.5211e-16	2.18435e-32	2.58824e-115	1.71048e-102	1.3586e-31	1.59251e-111	9.96443e-39	1.12511e-111
Papua New Guinea - Tanzania	0.00198933	2.3031e-156	4.64423e-122	1.51404e-89	7.72472e-140	1.23242e-150	3.578e-73	1.83903e-45	7.93793e-43	2.11473e-138	7.73772e-62	3.23496e-92	2.32111e-16	3.64827e-149	1.541e-05	2.27143e-129	6.21294e-14	8.87996e-17	4.7622e-10	1.16228e-30	9.42083e-08	0.165507	4.15132e-55	1.7748e-83	1.78795e-08	1.99662e-102	7.94386e-145	9.88509e-21	8.25335e-144	3.62884e-134	9.17841e-63	1.41227e-105	3.00495e-147	3.38092e-05	3.6424e-143	9.68829e-20	2.78137e-05	9.85848e-151	1.12464e-147	3.91178e-117	6.81435e-154	6.36647e-31	9.343e-31	1.1446e-154	5.67312e-76	8.68563e-34	1.74316e-28	2.84217e-40	2.53794e-36
Papua New Guinea - Vietnam	-	7.8006e-96	2.08535e-188	7.43315e-13	6.22821e-159	8.25789e-146	0.24964	7.49667e-13	-	-	1.51661e-62	2.20997e-60	2.28917e-78	4.14828e-191	8.78741e-08	2.36443e-98	5.57224e-165	-	0.000196124	0.000577145	1.58857e-09	8.26089e-50	2.71712e-09	4.30508e-113	8.72486e-101	7.07119e-05	2.40942e-41	9.82502e-25	0.00225031	3.82949e-27	-	1.71538e-07	6.2873e-29	3.46674e-60	1.49683e-24	-	-	6.60682e-125	5.04597e-164	2.13358e-49	-	1.37202e-99	0.147158	4.51871e-92	2.27e-87	4.22933e-09	2.38712e-196	-	7.09965e-196
Tanzania - Burkina Faso	0.840805	7.19092e-212	1.62081e-184	3.47936e-202	1.40973e-173	5.20885e-195	7.29054e-17	1.98034e-101	1.06761e-124	5.13688e-126	0.00421736	8.97766e-41	0.0373862	1.11313e-68	4.13186e-22	1.28698e-196	1.0123e-136	2.10183e-35	8.01933e-18	2.45875e-87	3.99706e-20	1.55741e-41	5.18778e-134	9.67282e-190	4.51782e-52	9.97489e-106	2.7772e-47	1.28912e-44	4.82751e-68	0.971441	1.20053e-120	6.39589e-117	6.51326e-178	0.0103038	9.14612e-205	2.17371e-46	5.34542e-11	1.0089e-174	4.71243e-208	1.06083e-191	4.99725e-210	0.00317354	1.88986e-20	1.78293e-223	2.44557e-68	6.40887e-92	2.0066e-173	1.38353e-94	2.33808e-211
Tanzania - Cameroon	1.32072e-06	1.17337e-82	7.61798e-54	1.18194e-181	1.30043e-37	1.36181e-79	2.16338e-132	0.00115448	0.0938238	5.79721e-20	2.87858e-71	2.56262e-144	0.790323	1.73831e-81	3.10626e-120	1.17763e-183	3.61134e-220	0.000327833	4.88743e-17	0.401091	7.29698e-23	0.071323	2.07814e-125	1.27531e-183	2.73116e-46	2.91992e-83	3.18641e-164	3.92576e-43	5.6833e-39	0.862533	8.14402e-114	1.27765e-109	1.12204e-197	0.0120687	2.35873e-130	0.0167043	9.84066e-06	9.72426e-53	8.45145e-36	6.57757e-181	1.15261e-40	6.26587e-62	3.69444e-39	4.20569e-49	4.60254e-183	0.000397584	7.69105e-201	0.00010726	4.12532e-199
Tanzania - Gambia	0.416098	1.59435e-91	5.12838e-103	1.98954e-155	4.96347e-237	3.50011e-157	4.60712e-203	3.73862e-141	0.763545	0	0.46762	2.08392e-237	7.40924e-81	8.39221e-272	8.77104e-179	3.24686e-135	0	1.95493e-63	3.36708e-41	5.0378e-05	6.08941e-25	1.9008e-56	9.51691e-185	8.0554e-279	6.78316e-79	1.10488e-249	4.41286e-253	0.0019385	7.40528e-245	9.12851e-128	3.53709e-31	2.34583e-73	0	0.00860287	2.52818e-78	9.01242e-68	3.82637e-07	2.9595e-232	2.0214e-233	9.85892e-271	0	5.04855e-95	2.45412e-226	2.49909e-289	3.07813e-268	4.04542e-123	0	3.41365e-05	1.62532e-305
Tanzania - Ghana	0.882856	1.17312e-164	1.09466e-138	2.9444e-149	2.63098e-42	5.49517e-147	1.37314e-07	1.48207e-05	0.0444407	2.81554e-113	0.00870918	6.38338e-33	2.11431e-44	7.54306e-66	3.25611e-09	7.53825e-72	1.02811e-173	2.78478e-24	3.96341e-05	8.38738e-73	0.861379	0.848371	2.99307e-16	7.01424e-143	0.00220225	2.20185e-82	2.40137e-35	1.00478e-32	2.09591e-133	1.71237e-72	0.540162	1.36828e-151	2.53789e-129	2.14491e-19	1.11787e-152	0.319904	1.82302e-23	4.33014e-129	7.06934e-154	1.53977e-141	2.20046e-36	2.57231e-54	1.53388e-120	2.496e-162	1.09775e-142	0.661289	9.85913e-158	1.03182e-71	4.53169e-156
Tanzania - Kenya	0.24156	2.13848e-306	1.91088e-90	1.68836e-139	1.65631e-105	2.33066e-57	1.39283e-15	4.09121e-07	8.79897e-120	4.56109e-50	0.00116025	2.56071e-15	1.20669e-72	3.52912e-251	1.27107e-181	1.74615e-123	0	0.036289	0.851545	1.55394e-99	0.108459	0.00021959	5.23072e-06	1.08936e-253	0.980903	7.38836e-232	1.00981e-60	3.27831e-52	1.72987e-52	8.80396e-111	8.80952e-06	5.92793e-273	3.62986e-203	0.000123203	1.83584e-273	3.67743e-65	3.7939e-16	3.78042e-64	1.44328e-282	2.42022e-260	1.06087e-55	1.61662e-09	1.98576e-32	1.78034e-297	3.08458e-245	2.71413e-06	2.01084e-295	1.01156e-119	1.53257e-213
Tanzania - Malawi	0.0610873	4.1256e-296	9.09607e-89	5.00529e-250	1.13765e-67	4.01266e-130	1.03237e-19	2.23813e-07	6.94541e-05	6.71534e-54	6.64528e-101	9.58895e-191	0.16897	5.61582e-114	3.26553e-161	4.78937e-246	1.18269e-210	0.270442	2.54195e-28	8.46713e-91	0.616202	1.06094e-48	0.000221305	5.55005e-96	3.78176e-49	3.72783e-232	3.42577e-222	3.50837e-53	4.16931e-54	0.000191794	2.84649e-152	1.81787e-51	2.57269e-272	1.40701e-45	1.95449e-198	1.15678e-56	0.101472	9.05962e-68	6.12249e-279	4.76321e-247	4.08468e-50	0.000121226	1.99416e-31	5.47056e-81	3.15056e-252	7.89514e-05	8.23501e-65	0.000774036	3.63656e-269
Tanzania - Mali	0.399167	7.13204e-172	1.0979e-139	3.23329e-150	1.82627e-11	4.43815e-47	2.47116e-05	3.11609e-08	2.377e-91	1.22314e-162	1.23197e-69	2.0029e-119	0.0118742	5.68455e-152	6.95957e-99	1.27292e-72	6.29939e-182	0.000551213	7.77608e-11	2.03359e-59	0.779951	5.36919e-32	1.12583e-102	1.53684e-147	0.000554719	1.87451e-70	6.26815e-138	0.742935	8.39214e-41	6.3001e-08	0.0317112	7.83986e-162	8.95995e-131	0.0207749	9.81606e-158	2.21186e-35	1.76015e-27	3.52074e-133	1.23885e-125	2.55111e-44	7.0747e-163	1.64632e-49	1.19503e-15	1.19171e-38	1.39538e-89	5.5656e-62	2.37176e-164	0.00241258	3.8641e-162
Tanzania - Nigeria	3.80428e-08	5.80964e-130	1.10815e-41	1.24387e-115	1.93319e-101	6.24434e-116	1.21544e-84	1.32522e-65	0.000255072	7.42317e-120	0.853588	5.39909e-93	1.87266e-30	5.37275e-51	3.16448e-79	3.3324e-19	2.93102e-52	1.14123e-11	4.15805e-07	1.3377e-06	1.61695e-08	0.390499	8.08039e-81	6.79469e-71	0.0155343	7.33292e-91	1.13212e-104	8.09934e-27	6.36683e-45	0.126073	9.15284e-79	3.24424e-121	4.21709e-123	1.07348e-21	2.59823e-87	2.19127e-25	1.59409e-32	4.9791e-102	5.88e-14	5.23897e-113	2.63568e-30	2.24231e-37	9.99229e-32	5.30727e-25	3.6947e-112	3.46214e-50	5.39776e-125	0.000586811	3.30935e-123
Tanzania - Papua New Guinea	0.00198933	2.3031e-156	4.64423e-122	1.51404e-89	7.72472e-140	1.23242e-150	3.578e-73	1.83903e-45	7.93793e-43	2.11473e-138	7.73772e-62	3.23496e-92	2.32111e-16	3.64827e-149	1.541e-05	2.27143e-129	6.21294e-14	8.87996e-17	4.7622e-10	1.16228e-30	9.42083e-08	0.165507	4.15132e-55	1.7748e-83	1.78795e-08	1.99662e-102	7.94386e-145	9.88509e-21	8.25335e-144	3.62884e-134	9.17841e-63	1.41227e-105	3.00495e-147	3.38092e-05	3.6424e-143	9.68829e-20	2.78137e-05	9.85848e-151	1.12464e-147	3.91178e-117	6.81435e-154	6.36647e-31	9.343e-31	1.1446e-154	5.67312e-76	8.68563e-34	1.74316e-28	2.84217e-40	2.53794e-36
Tanzania - Vietnam	9.31549e-06	7.85659e-11	2.43713e-22	4.79865e-126	4.2495e-160	1.73996e-189	1.89577e-113	4.08851e-84	2.31246e-80	9.65843e-234	8.96405e-23	3.18572e-81	1.02174e-43	9.55017e-136	2.78057e-10	1.01438e-141	5.10415e-214	5.05651e-32	3.63276e-06	5.16118e-58	2.91868e-21	5.5774e-58	1.57378e-97	4.01144e-28	4.08292e-87	3.43165e-117	1.34246e-200	0.826935	1.3833e-188	2.30257e-120	5.28738e-115	3.10811e-156	2.01624e-204	2.70392e-55	4.36964e-199	1.01503e-37	2.00596e-09	6.99763e-203	2.91252e-217	7.1361e-178	1.88903e-255	2.63462e-13	0.000426072	1.19246e-212	3.03369e-123	1.3982e-24	1.64603e-220	8.20882e-76	1.03956e-218
Vietnam - Burkina Faso	1.89745e-05	1.19525e-195	1.89236e-278	4.90163e-259	5.29997e-64	3.5782e-122	5.39235e-142	2.3022e-43	1.91907e-144	2.94684e-306	6.55699e-30	1.59555e-129	2.67718e-53	1.15224e-153	6.18074e-32	3.00703e-233	2.60521e-157	6.58941e-18	2.37021e-07	1.25923e-76	0.956202	1.26738e-05	5.35629e-67	8.85422e-242	5.62395e-45	1.9982e-147	1.11821e-266	2.33781e-64	1.82532e-257	1.88054e-176	1.68222e-91	4.70336e-177	4.14102e-279	6.06374e-87	2.95229e-07	1.31533e-32	3.81173e-33	1.91486e-193	5.1032e-12	5.85814e-15	3.65028e-283	2.48813e-22	0.00322312	4.56644e-145	0.975044	1.2852e-91	1.51527e-290	2.51251e-83	1.53932e-55
Vietnam - Cameroon	4.70256e-20	5.50444e-14	1.65023e-17	2.93538e-214	4.36215e-172	6.5169e-223	4.87929e-38	1.75984e-104	3.39893e-119	1.28993e-276	6.57591e-63	2.69802e-149	2.54926e-56	1.61152e-154	7.76606e-161	1.35323e-215	1.90274e-271	5.95799e-21	5.89895e-10	2.45978e-89	0.0163841	1.60068e-70	6.45254e-63	1.98443e-234	1.31654e-45	2.05274e-138	1.2814e-167	6.11003e-61	5.51755e-232	1.42261e-161	4.34683e-92	2.4175e-163	7.2628e-19	6.10088e-79	1.02483e-245	1.57467e-32	4.80135e-23	1.47061e-243	4.81591e-265	2.28471e-09	7.733e-281	2.70857e-160	1.20414e-83	1.2938e-266	2.53479e-249	1.1895e-31	9.16924e-224	2.58007e-81	4.51616e-55
Vietnam - Gambia	0.000113613	2.80908e-12	0	6.92168e-19	3.59463e-63	0	1.39743e-67	4.3436e-35	4.64364e-189	0	2.17092e-34	2.03769e-275	8.69095e-36	0	1.64124e-280	5.88773e-50	0	1.25313e-07	2.22558e-12	7.7169e-65	0.00949734	1.3141e-25	1.36985e-89	0	4.42848e-36	0	1.64475e-291	0.0120194	9.08152e-197	2.16123e-48	1.65419e-113	1.71371e-52	2.65164e-121	9.16514e-183	0	7.54434e-44	9.29824e-25	0	0	9.19875e-19	0	0	3.9334e-276	0	0	4.16361e-103	0	4.83629e-87	6.70376e-64
Vietnam - Ghana	1.74271e-05	1.18481e-200	1.72402e-195	2.00737e-179	9.48682e-144	2.19313e-103	1.01423e-104	1.13294e-72	9.03707e-105	9.9123e-241	3.74195e-21	1.28845e-104	1.73383e-20	2.65766e-24	1.19686e-08	1.21171e-116	5.09318e-200	1.00076e-16	0.472445	3.02721e-80	2.26542e-18	1.67027e-54	4.80359e-125	2.0003e-171	6.95114e-91	2.98193e-102	1.50081e-185	2.36349e-42	1.37868e-81	2.3299e-21	1.66265e-80	9.19413e-177	3.47407e-192	9.15025e-75	1.61298e-140	3.68203e-39	3.73498e-34	5.88687e-135	2.6195e-109	8.02621e-67	5.0927e-239	3.84773e-120	4.38071e-131	7.28735e-54	8.50109e-184	1.0424e-09	3.58969e-150	6.11672e-80	5.4391e-39
Vietnam - Kenya	9.38616e-08	0	0	0.0938279	4.77932e-290	0	1.5384e-214	4.43895e-135	1.61787e-73	0	2.0125e-33	5.52755e-140	1.48053e-33	2.01048e-290	2.46192e-276	7.56467e-55	0	1.68563e-29	1.10922e-06	5.41289e-67	6.82166e-40	6.98354e-125	7.96108e-156	0	1.71081e-209	0	0	2.43625e-83	0	6.69374e-84	6.85995e-125	0	0	1.26764e-163	6.10316e-281	1.38135e-46	6.93904e-11	0	1.81335e-73	1.30953e-100	0	6.19308e-79	8.29189e-13	6.79116e-216	0	1.09879e-46	0	6.46555e-87	0
Vietnam - Malawi	0.00174267	0	3.74725e-44	0	1.75681e-245	0	1.17648e-178	1.09222e-126	1.73961e-105	0	3.21812e-95	1.2211e-188	7.17464e-56	7.01291e-117	3.49703e-239	2.13592e-303	0	1.44022e-33	4.52264e-22	2.51405e-53	3.64277e-41	1.03476e-27	9.82948e-154	6.44102e-158	7.88266e-94	0	2.02789e-242	1.26516e-84	0	1.7566e-231	3.38488e-101	2.34184e-66	0	6.91383e-202	0	2.15507e-30	4.46958e-14	0	6.5047e-125	0.0511051	0	5.42966e-43	3.25026e-54	0	0	3.05571e-38	0	1.76291e-88	4.24356e-72
Vietnam - Mali	0.000271453	2.28696e-211	5.10043e-203	8.20014e-173	4.35127e-120	1.48059e-167	3.66104e-116	1.20818e-71	1.41111e-115	3.44267e-261	1.64069e-74	1.03632e-128	1.45511e-48	4.58037e-183	1.47378e-125	9.75394e-30	1.31886e-210	1.39101e-15	9.90168e-05	1.66158e-46	2.07805e-20	5.59336e-05	4.35111e-52	4.10564e-178	2.69202e-97	3.62967e-109	2.16296e-130	0.255766	1.01318e-183	1.66842e-124	5.7066e-84	1.49132e-194	1.00609e-200	2.84641e-57	4.1967e-135	3.13942e-31	1.56831e-40	3.86584e-142	1.00151e-207	3.66921e-163	9.01592e-248	8.34541e-121	5.33312e-05	4.9201e-207	5.9125e-115	1.78921e-53	1.70628e-167	1.75862e-76	1.32608e-158
Vietnam - Nigeria	4.5492e-25	6.42728e-153	1.35499e-122	9.04059e-131	1.07093e-85	0.000129857	3.42691e-56	8.60459e-44	3.12188e-67	4.1251e-217	2.17954e-08	4.4927e-111	1.29662e-13	1.98429e-99	2.93974e-95	9.43216e-114	7.74614e-138	-	0.00255167	5.2439e-66	0.00849711	1.18382e-33	2.73954e-77	4.63234e-91	5.18088e-60	8.80119e-109	2.14015e-93	9.60157e-33	1.23265e-134	2.23859e-94	7.92993e-114	1.00834e-138	9.41721e-133	5.90786e-59	1.18868e-140	9.68822e-29	1.49352e-54	1.68968e-12	4.25459e-150	1.42068e-83	9.94621e-223	5.6492e-84	6.36461e-58	7.64149e-147	1.85719e-135	4.04712e-48	6.31897e-122	1.14131e-73	6.04714e-121
Vietnam - Papua New Guinea	-	7.8006e-96	2.08535e-188	7.43315e-13	6.22821e-159	8.25789e-146	0.24964	7.49667e-13	-	-	1.51661e-62	2.20997e-60	2.28917e-78	4.14828e-191	8.78741e-08	2.36443e-98	5.57224e-165	-	0.000196124	0.000577145	1.58857e-09	8.26089e-50	2.71712e-09	4.30508e-113	8.72486e-101	7.07119e-05	2.40942e-41	9.82502e-25	0.00225031	3.82949e-27	-	1.71538e-07	6.2873e-29	3.46674e-60	1.49683e-24	-	-	6.60682e-125	5.04597e-164	2.13358e-49	-	1.37202e-99	0.147158	4.51871e-92	2.27e-87	4.22933e-09	2.38712e-196	-	7.09965e-196
Vietnam - Tanzania	9.31549e-06	7.85659e-11	2.43713e-22	4.79865e-126	4.2495e-160	1.73996e-189	1.89577e-113	4.08851e-84	2.31246e-80	9.65843e-234	8.96405e-23	3.18572e-81	1.02174e-43	9.55017e-136	2.78057e-10	1.01438e-141	5.10415e-214	5.05651e-32	3.63276e-06	5.16118e-58	2.91868e-21	5.5774e-58	1.57378e-97	4.01144e-28	4.08292e-87	3.43165e-117	1.34246e-200	0.826935	1.3833e-188	2.30257e-120	5.28738e-115	3.10811e-156	2.01624e-204	2.70392e-55	4.36964e-199	1.01503e-37	2.00596e-09	6.99763e-203	2.91252e-217	7.1361e-178	1.88903e-255	2.63462e-13	0.000426072	1.19246e-212	3.03369e-123	1.3982e-24	1.64603e-220	8.20882e-76	1.03956e-218
No significant differences is expressed as "-".
[truncated: 55 more columns]
