# Supplementary material for: Leveraging Mann–Whitney U test on large-scale genetic variation data for analysing malaria genetic markers
Source: Malar J. 2022 Mar 9;21:79. doi: 10.1186/s12936-022-04104-x (PMC8905822; doi:10.1186/s12936-022-04104-x)
Supplement: Supplementary file 4 — Additional file 4. Highly differentiated genetic markers with very significant differences (p < 0.001) analysed on population control groups. [file 12936_2022_4104_MOESM4_ESM.xlsx]

## Sheet: S4
Additional file 4. Highly differentiated genetic markers with very significant differences (p < 0.001) analyzed on population control groups.
Burkina Faso & others populations			Cameroon & others populations			Gambia & others populations			Ghana & others populations			Kenya & others populations			Malawi & others populations			Mali & others populations			Nigeria & others populations			Papua New Guinea & others populations			Tanzania & others populations			Vietnam & others populations
Burkina Faso - Cameroon	-		Cameroon - Burkina Faso	-		Gambia - Burkina Faso	rs4650365		Ghana - Burkina Faso	-		Kenya - Burkina Faso	rs4650365		Malawi - Burkina Faso	rs4650365		Mali - Burkina Faso	-		Nigeria - Burkina Faso	-		Papua New Guinea - Burkina Faso	-		Tanzania - Burkina Faso	-		Vietnam - Burkina Faso	-
Burkina Faso - Gambia	rs4650365		Cameroon - Gambia	rs1801274			rs1803632		Ghana - Cameroon	-			rs1801274			rs272893		Mali - Cameroon	-		Nigeria - Cameroon	-		Papua New Guinea - Cameroon	-		Tanzania - Cameroon	-		Vietnam - Cameroon	-
	rs1803632			rs3024500			rs1801274		Ghana - Gambia	rs662083			rs1800871			rs272867		Mali - Gambia	rs4650365		Nigeria - Gambia	-		Papua New Guinea - Gambia	rs4650365		Tanzania - Gambia	rs17047661		Vietnam - Gambia	rs1803632
	rs1801274			rs17047661			rs1800871		Ghana - Kenya	rs662083			rs4833095			rs4526098			rs4833095		Nigeria - Ghana	-			rs4833095			rs4833095			rs1800871
	rs1800871			rs708567			rs17047661		Ghana - Malawi	rs662083			rs3900945			rs20541			rs662083		Nigeria - Kenya	-			rs20541			rs272893			rs17047661
	rs17047661			rs6780995			rs708567		Ghana - Mali	-			rs4526098			rs2242665		Mali - Ghana	-		Nigeria - Malawi	-			rs662083			rs4526098			rs708567
	rs708567			rs40401			rs6780995		Ghana - Nigeria	-			rs2243250			rs662083		Mali - Kenya	rs662083		Nigeria - Mali	-		Papua New Guinea - Ghana	-			rs20541			rs4833095
	rs6780995			rs156029			rs4833095		Ghana - Papua New Guinea	-			rs2243270			rs229587		Mali - Malawi	rs662083		Nigeria - Papua New Guinea	-		Papua New Guinea - Kenya	rs4833095			rs2243250			rs1801033
	rs4833095			rs272893			rs40401		Ghana - Tanzania	-			rs10230385		Malawi - Cameroon	rs4650365		Mali - Nigeria	-		Nigeria - Tanzania	-		Papua New Guinea - Malawi	rs662083			rs2243270			rs40401
	rs40401			rs2070729			rs25887		Ghana - Vietnam	-			rs662083			rs4833095		Mali - Papua New Guinea	-		Nigeria - Vietnam	-		Papua New Guinea - Mali	-			rs662083			rs272867
	rs25887			rs4526098			rs156029						rs2227491			rs1801033		Mali - Tanzania	-					Papua New Guinea - Nigeria	-		Tanzania - Ghana	-			rs2522051
	rs156029			rs3798134			rs272893						rs229587			rs40401		Mali - Vietnam	-					Papua New Guinea - Tanzania	-		Tanzania - Kenya	rs4833095			rs2070729
	rs272893			rs20541			rs272867						rs3742785			rs2070729								Papua New Guinea - Vietnam	-			rs662083			rs4526098
	rs272867			rs909253			rs2070729					Kenya - Cameroon	rs4650365			rs2243250											Tanzania - Malawi	rs662083			rs17772565
	rs2070729			rs2242665			rs20541						rs1801274			rs909253											Tanzania - Mali	-			rs20541
	rs20541			rs10230385			rs848						rs708567			rs2242665											Tanzania - Nigeria	-			rs848
	rs848			rs6964823			rs2243250						rs6780995			rs662083											Tanzania - Papua New Guinea	-			rs2243250
	rs2243250			rs662083			rs2242665						rs40401			rs2227491											Tanzania - Vietnam	-			rs3212227
	rs2242665			rs2069705			rs662083						rs25887		Malawi - Gambia	rs4650365															rs730691
	rs662083			rs2227485			rs2227485						rs3900945			rs1801274															rs2075820
	rs2227485			rs229587			rs373533						rs272893			rs3024500															rs17172184
	rs373533			rs3742785			rs461645						rs272867			rs1800871															rs10230385
	rs461645			rs1128127		Gambia - Cameroon	rs1801274						rs2070729			rs1800896															rs662083
Burkina Faso - Ghana	-		Cameroon - Ghana	-			rs3024500						rs20541			rs1800890															rs7935564
Burkina Faso - Kenya	rs4650365		Cameroon - Kenya	rs4650365			rs17047661						rs2243270			rs17047661															rs542998
	rs1801274			rs1801274			rs708567						rs909253			rs708567															rs2069705
	rs1800871			rs708567			rs6780995						rs6964823			rs6780995															rs2227485
	rs4833095			rs6780995			rs40401						rs662083			rs4833095															rs373533
	rs3900945			rs40401			rs156029						rs2227491			rs3194051															rs461645
	rs4526098			rs25887			rs272893						rs2227485			rs1801033															rs1128127
	rs2243250			rs3900945			rs2070729						rs373533			rs156029														Vietnam - Ghana	-
	rs2243270			rs272893			rs4526098						rs461645			rs11955347														Vietnam - Kenya	rs4650365
	rs10230385			rs272867			rs3798134					Kenya - Gambia	rs4650365			rs272893															rs1803632
	rs662083			rs2070729			rs20541						rs1801274			rs2522051															rs1800871
	rs2227491			rs20541			rs909253						rs3024500			rs2070729															rs17047661
	rs229587			rs2243270			rs2242665						rs1800871			rs2070724															rs4833095
	rs3742785			rs909253			rs10230385						rs1800896			rs4526098															rs1801033
Burkina Faso - Malawi	rs4650365			rs6964823			rs6964823						rs1800890			rs3798134															rs40401
	rs272893			rs662083			rs662083						rs17047660			rs20541															rs25887
	rs272867			rs2227491			rs2069705						rs17047661			rs2243250															rs156029
	rs4526098			rs2227485			rs2227485						rs1800587			rs919766															rs3900945
	rs20541			rs373533			rs229587						rs6780995			rs9942705															rs272893
	rs2242665			rs461645			rs3742785						rs4833095			rs10230385															rs2522051
	rs662083		Cameroon - Malawi	rs4650365			rs1128127						rs3194051			rs2329371															rs4526098
	rs229587			rs4833095		Gambia - Ghana	rs662083						rs1801033			rs662083															rs848
Burkina Faso - Mali	-			rs1801033		Gambia - Kenya	rs4650365						rs25887			rs7935564															rs2243250
Burkina Faso - Nigeria	-			rs40401			rs1801274						rs156029			rs569108															rs2243270
Burkina Faso - Papua New Guinea	-			rs2070729			rs3024500						rs3900945			rs542998															rs3212227
Burkina Faso - Tanzania	-			rs2243250			rs1800871						rs272893			rs2069718															rs730691
Burkina Faso - Vietnam	-			rs909253			rs1800896						rs272867			rs2069705															rs2242665
				rs2242665			rs1800890						rs2522051			rs2227491															rs17172184
				rs662083			rs17047660						rs2070729			rs229587															rs662083
				rs2227491			rs17047661						rs2070724			rs3742785															rs2227491
			Cameroon - Mali	-			rs1800587						rs4526098			rs1805015															rs2227485
			Cameroon - Nigeria	-			rs6780995						rs3798134			rs373533															rs229587
			Cameroon - Papua New Guinea	-			rs4833095						rs20541			rs1128127															rs3742785
			Cameroon - Tanzania	-			rs3194051						rs2243251		Malawi - Ghana	rs662083															rs373533
			Cameroon - Vietnam	-			rs1801033						rs2243270		Malawi - Kenya	rs1801274															rs461645
							rs25887						rs919766			rs1800587														Vietnam - Malawi	rs4650365
							rs156029						rs2242665			rs708567															rs1801274
							rs3900945						rs2075820			rs6780995															rs1800871
							rs272893						rs9942705			rs4833095															rs17047661
							rs272867						rs10230385			rs1801033															rs4833095
							rs2522051						rs11575387			rs25887															rs40401
							rs2070729						rs6592961			rs3900945															rs156029
							rs2070724						rs7809758			rs272893															rs272893
							rs4526098						rs662083			rs272867															rs272867
							rs3798134						rs17140229			rs20541															rs2522051
							rs20541						rs569108			rs2243250															rs4526098
							rs2243251						rs1394263			rs2243270															rs20541
							rs2243270						rs2069718			rs2242665															rs848
							rs919766						rs2069705			rs2075820															rs2243250
							rs2242665						rs2227491			rs17172184															rs3212227
							rs2075820						rs229587			rs6592961															rs730691
							rs9942705						rs3742785			rs7809758															rs2075820
							rs10230385						rs1805015			rs662083															rs17172184
							rs11575387						rs373533			rs17140229															rs662083
							rs6592961						rs461645			rs7935564															rs542998
							rs7809758						rs1128127			rs542998															rs2227491
							rs662083					Kenya - Ghana	rs662083			rs373533															rs2227485
							rs17140229					Kenya - Malawi	rs1801274			rs461645															rs229587
							rs569108						rs1800587		Malawi - Mali	rs662083															rs3742785
							rs1394263						rs708567		Malawi - Nigeria	-														Vietnam - Mali	-
							rs2069718						rs6780995		Malawi - Papua New Guinea	rs662083														Vietnam - Nigeria	-
							rs2069705						rs4833095		Malawi - Tanzania	rs662083														Vietnam - Papua New Guinea	-
							rs2227491						rs1801033		Malawi - Vietnam	rs4650365														Vietnam - Tanzania	-
							rs229587						rs25887			rs1801274
							rs3742785						rs3900945			rs1800871
							rs1805015						rs272893			rs17047661
							rs373533						rs272867			rs4833095
							rs461645						rs20541			rs40401
							rs1128127						rs2243250			rs156029
						Gambia - Malawi	rs4650365						rs2243270			rs272893
							rs1801274						rs2242665			rs272867
							rs3024500						rs2075820			rs2522051
							rs1800871						rs17172184			rs4526098
							rs1800896						rs6592961			rs20541
							rs1800890						rs7809758			rs848
							rs17047661						rs662083			rs2243250
							rs708567						rs17140229			rs3212227
							rs6780995						rs7935564			rs730691
							rs4833095						rs542998			rs2075820
							rs3194051						rs373533			rs17172184
							rs1801033						rs461645			rs662083
							rs156029					Kenya - Mali	rs662083			rs542998
							rs11955347					Kenya - Nigeria	-			rs2227491
							rs272893					Kenya - Papua New Guinea	rs4833095			rs2227485
							rs2522051					Kenya - Tanzania	rs4833095			rs229587
							rs2070729						rs662083			rs3742785
							rs2070724					Kenya - Vietnam	rs4650365
							rs4526098						rs1803632
							rs3798134						rs1800871
							rs20541						rs17047661
							rs2243250						rs4833095
							rs919766						rs1801033
							rs9942705						rs40401
							rs10230385						rs25887
							rs2329371						rs156029
							rs662083						rs3900945
							rs7935564						rs272893
							rs569108						rs2522051
							rs542998						rs4526098
							rs2069718						rs848
							rs2069705						rs2243250
							rs2227491						rs2243270
							rs229587						rs3212227
							rs3742785						rs730691
							rs1805015						rs2242665
							rs373533						rs17172184
							rs1128127						rs662083
						Gambia - Mali	rs4650365						rs2227491
							rs4833095						rs2227485
							rs662083						rs229587
						Gambia - Nigeria	-						rs3742785
						Gambia - Papua New Guinea	rs4650365						rs373533
							rs4833095						rs461645
							rs20541
							rs662083
						Gambia - Tanzania	rs17047661
							rs4833095
							rs272893
							rs4526098
							rs20541
							rs2243250
							rs2243270
							rs662083
						Gambia - Vietnam	rs1803632
							rs1800871
							rs17047661
							rs708567
							rs4833095
							rs1801033
							rs40401
							rs272867
							rs2522051
							rs2070729
							rs4526098
							rs17772565
							rs20541
							rs848
							rs2243250
							rs3212227
							rs730691
							rs2075820
							rs17172184
							rs10230385
							rs662083
							rs7935564
							rs542998
							rs2069705
							rs2227485
							rs373533
							rs461645
							rs1128127
