# Supplementary material for: Leveraging Mann–Whitney U test on large-scale genetic variation data for analysing malaria genetic markers
Source: Malar J. 2022 Mar 9;21:79. doi: 10.1186/s12936-022-04104-x (PMC8905822; doi:10.1186/s12936-022-04104-x)
Supplement: Supplementary file 5 — Additional file 5. Population control groups test results of each SNP with their corresponding p-value. [file 12936_2022_4104_MOESM5_ESM.xlsx]

## Sheet: S5
Additional file 5. Population control groups test results of each SNP with their corresponding p-value.
	rs334	rs4650365	rs1803632	rs1801274	rs3024500	rs1800871	rs1800896	rs1800890	rs17047660	rs17047661	rs17561	rs1800587	rs1143634	rs708567	rs187084	rs6780995	rs4833095	rs5743809	rs77389579	rs28459062	rs7663712	rs6897932	rs3194051	rs1801033	rs2289276	rs40401	rs25887	rs3805685	rs156029	rs159903	rs11955347	rs3900945	rs272893	rs2304081	rs272867	rs10040427	rs11568525	rs2522051	rs2070729	rs2070724	rs4526098	rs17772565	rs3798134	rs20541	rs848	rs2243248	rs2243250	rs2243251	rs2243270
Burkina Faso - Cameroon	0.0191455	1.3673e-242	1.06229e-207	1.48528e-89	1.74859e-197	1.98053e-219	8.47794e-160	1.63969e-124	1.23259e-156	7.10631e-183	2.28367e-90	1.34725e-182	0.0646352	2.43824e-72	1.30655e-146	4.94794e-114	1.86793e-267	3.42415e-31	7.02641e-05	2.697e-119	0.928753	2.07463e-50	7.12857e-32	1.40876e-87	0.000150557	3.51603e-13	3.94619e-202	0.269474	1.90661e-84	1.76789e-05	5.86599e-07	5.70368e-123	8.52649e-245	0.00302752	1.72126e-234	2.06795e-50	0.100118	2.3145e-192	1.27992e-239	1.63524e-12	2.67418e-241	1.06592e-80	3.00973e-52	1.26891e-257	7.85917e-210	3.96774e-110	1.17782e-244	1.67878e-109	5.63906e-42
Burkina Faso - Gambia	3.29217e-05	0	0	0	2.71058e-91	0	1.59069e-249	3.86224e-09	3.20468e-254	0	0.209166	4.1262e-299	9.85724e-115	0	3.34134e-209	0	0	1.47338e-09	0.00740378	1.7616e-161	0.152787	0.000310618	7.77778e-37	2.05644e-136	1.39851e-11	0	0	2.1921e-70	0	2.99429e-178	3.94782e-170	1.78082e-189	0	0.00234428	0	0.00203053	1.94923e-12	4.75422e-115	0	3.93046e-25	5.6273e-265	1.49425e-119	6.53328e-263	0	0	8.48848e-18	0	7.91619e-166	8.43936e-11
Burkina Faso - Ghana	0.505836	2.57816e-172	2.39558e-36	1.24242e-106	6.81369e-128	6.53446e-64	9.59103e-16	1.38556e-72	4.30497e-97	1.21162e-130	0.202589	3.72882e-10	2.05327e-47	1.2174e-47	1.11057e-11	2.29261e-143	1.99762e-179	0.85935	3.84118e-05	1.91916e-05	4.9868e-17	2.93396e-32	5.32884e-110	3.41687e-58	3.04778e-54	5.58321e-26	4.02574e-44	0.73232	2.4223e-137	2.22487e-71	7.0928e-72	1.30138e-148	1.42741e-50	1.6343e-11	1.08785e-99	1.34886e-36	3.72644e-37	5.83926e-43	4.73618e-84	2.79932e-35	2.25514e-154	3.66921e-57	4.37662e-113	2.52744e-56	9.65549e-140	4.38872e-62	1.7544e-157	0.000931898	3.70357e-33
Burkina Faso - Kenya	1.22828e-05	0	2.76291e-284	0	1.22031e-289	0	6.35379e-64	7.7324e-162	4.23576e-64	4.77315e-204	0.203248	1.3593e-54	4.89114e-96	2.64509e-288	5.40246e-209	1.46854911554793e-310	0	1.63858e-42	1.01284e-23	0.743593	2.21698e-25	1.05338e-73	2.56792e-219	9.68094e-124	7.9363e-96	3.97513e-297	3.26134e-75	0.00252259	6.4321e-113	1.1839e-152	2.44632e-160	0	8.60132e-283	0.0234882	2.8798e-218	5.34111e-06	3.32144e-72	5.63113e-277	2.69447e-77	3.54762e-09	0	1.07177e-08	2.68065e-103	2.66618e-62	3.49476e-282	1.05502e-137	0	6.55305e-06	0
Burkina Faso - Malawi	3.67614e-07	0	2.3368e-267	3.89628e-58	3.41761e-265	9.81156e-294	1.68389e-16	7.82042e-154	8.09851e-190	6.99826e-215	3.15104e-119	1.685e-230	0.457622	6.029e-97	1.65649e-182	8.97148e-147	2.39763e-197	1.32614e-45	2.4641e-10	7.91782e-16	1.01896e-28	3.59199e-06	1.47485e-211	9.17829e-289	2.71492e-13	1.56527e-289	1.99861e-260	0.0165074	2.19822e-111	7.58709e-19	0.0489167	3.57539e-157	0	5.78348e-33	0	0.493741	2.00012e-20	6.54532e-255	1.13651e-264	1.51757e-12	0	5.30542e-06	4.90397e-59	0	8.60101e-286	8.76842e-133	5.68716e-240	5.68595e-140	5.55008e-66
Burkina Faso - Mali	0.143162	1.15057e-185	2.39807e-43	1.05539e-77	4.62464e-129	2.2504e-148	2.65235e-10	3.5616e-73	0.000514199	9.85661e-175	4.27479e-69	3.42992e-126	0.00228923	1.16116e-155	3.4209e-95	1.82567e-160	2.2293e-194	1.61026e-16	-	4.51486e-11	4.44268e-14	0.000118227	2.87062e-23	2.34177e-14	1.56443e-49	0.185273	4.47755e-144	7.46667e-31	5.11939e-57	0.000100373	1.21773e-77	1.30147e-165	1.08109e-47	0.0137144	9.48727e-116	0.394586	2.49863e-33	4.56615e-22	2.05726e-166	1.47185e-137	3.1073e-116	1.86935e-55	2.87925e-14	3.91085e-182	1.05914e-52	2.52034e-06	8.06895e-172	1.65004e-74	5.11517e-127
Burkina Faso - Nigeria	0.00115366	5.73552e-99	1.48733e-65	1.2292e-22	7.79559e-13	1.40145e-27	2.28302e-52	0.422755	4.44608e-44	5.95958e-87	0.0117152	7.83096e-62	2.90937e-19	4.82621e-38	1.56287e-46	5.3505e-78	2.02221e-69	0.00218989	-	7.71628e-34	0.0334071	2.40629e-10	3.8061e-07	5.2526e-74	3.56157e-22	9.2344e-58	9.25765e-60	0.326072	5.88195e-20	0.0196473	8.71883e-13	3.95099e-79	1.03943e-85	2.91807e-11	8.28056e-79	0.64665	3.75204e-25	8.63419e-19	2.2548e-79	8.69366e-47	2.77414e-80	6.80488e-27	4.8734e-33	3.95431e-91	2.49296e-68	0.000648222	1.50226e-83	2.8306e-30	3.2972e-65
Burkina Faso - Papua New Guinea	4.17774e-11	4.76136e-181	3.52523e-58	1.52057e-151	4.17553e-74	6.35597e-115	1.64302e-78	1.42116e-41	8.24296e-67	3.84179e-173	2.73267e-70	1.82804e-104	1.88341e-12	1.84691e-160	0.994426	3.10711e-98	1.04017e-126	3.57853e-10	-	8.91773e-44	4.00272e-07	3.17058e-33	6.61777e-72	6.96448e-156	2.51926e-67	1.67361e-101	1.59865e-156	1.71952e-12	1.52861e-158	5.85582e-146	6.16754e-38	2.1162e-86	8.87414e-169	0.0984751	1.45773e-109	2.87681e-15	5.01307e-21	1.24793e-34	3.21673e-119	1.68138e-51	1.68472e-152	7.49941e-32	2.06389e-19	1.46212e-79	2.32663e-71	2.26861e-38	1.64447e-134	7.82962e-44	9.79183e-166
Burkina Faso - Tanzania	0.000394268	2.50595e-194	1.40456e-169	3.62621e-183	5.21422e-163	1.78265e-177	2.02286e-19	1.10284e-97	6.15272e-115	1.50768e-118	0.288104	4.85711e-35	0.00137117	1.46938e-55	2.5736e-16	1.39288e-179	7.13975e-123	9.39935e-30	4.7901e-17	2.64631e-86	1.2476e-16	7.21981e-41	5.0949e-122	4.53004e-173	3.1758e-56	8.23909e-106	8.87672e-46	5.35577e-42	4.27232e-67	0.0751884	3.00599e-105	1.2873e-96	4.09506e-166	0.00245787	5.3259e-186	1.55498e-42	1.13056e-14	6.41111e-160	5.13689e-190	2.65174e-161	2.45255e-191	0.373694	1.06168e-16	1.33226e-202	3.48429e-63	6.50407e-83	2.3718e-146	3.1493e-83	7.29578e-194
Burkina Faso - Vietnam	3.69431e-22	5.17862e-183	4.56264e-250	9.00411e-225	1.09761e-81	1.68675e-115	1.39004e-130	1.62041e-37	1.42528e-127	2.76339e-291	1.23564e-24	1.90985e-113	2.02991e-57	7.58437e-123	5.71878e-15	6.57672e-214	1.0405e-137	3.26806e-20	1.39859e-06	2.84906e-67	0.420666	0.0068129	1.18318e-37	6.33344e-220	9.603e-26	1.16968e-117	7.89293e-233	2.67576e-58	1.0458e-222	3.64987e-153	1.91055e-75	2.07118e-144	8.89276e-248	5.20863e-83	0.616419	9.07464e-31	1.78372e-42	2.80995e-183	2.17344e-33	5.79751e-35	1.54506e-264	4.18431e-16	0.328032	5.74863e-146	6.4978e-07	4.28439e-81	2.83256e-258	1.91643e-86	7.80602e-44
Cameroon - Burkina Faso	0.0191455	1.3673e-242	1.06229e-207	1.48528e-89	1.74859e-197	1.98053e-219	8.47794e-160	1.63969e-124	1.23259e-156	7.10631e-183	2.28367e-90	1.34725e-182	0.0646352	2.43824e-72	1.30655e-146	4.94794e-114	1.86793e-267	3.42415e-31	7.02641e-05	2.697e-119	0.928753	2.07463e-50	7.12857e-32	1.40876e-87	0.000150557	3.51603e-13	3.94619e-202	0.269474	1.90661e-84	1.76789e-05	5.86599e-07	5.70368e-123	8.52649e-245	0.00302752	1.72126e-234	2.06795e-50	0.100118	2.3145e-192	1.27992e-239	1.63524e-12	2.67418e-241	1.06592e-80	3.00973e-52	1.26891e-257	7.85917e-210	3.96774e-110	1.17782e-244	1.67878e-109	5.63906e-42
Cameroon - Gambia	0.355013	7.47354e-159	6.38018e-139	0	0	1.90968e-180	4.7245e-56	4.14411e-225	1.31967e-06	0	4.77975e-168	1.76521e-50	1.82152e-137	0	4.96066e-39	0	6.18573e-243	5.0206e-50	1.4071e-13	0.092522	0.314557	9.05484e-69	4.39942e-59	1.84641e-216	5.94899e-19	0	2.10139e-94	1.66161e-82	0	1.17528e-208	5.57771e-207	1.72674e-230	0	0.752876	3.07417e-46	7.45678e-95	0.00204328	1.3111e-305	0	5.01379e-229	0	0.000363395	0	0	4.67958e-111	1.29074e-197	3.61848e-132	7.61323e-05	2.22074e-57
Cameroon - Ghana	0.0413469	2.05087e-182	2.92012e-146	9.16206e-117	3.11143e-35	9.96158e-154	1.79133e-110	9.83099e-09	0.00010386	1.42822e-137	8.77264e-58	5.50396e-127	3.70809e-51	1.75834e-49	5.74842e-101	3.20314e-153	1.21184e-92	2.74442e-22	7.7083e-07	1.44575e-84	4.98842e-18	0.106086	6.11613e-118	2.78408e-85	2.13308e-55	1.43053e-62	1.84831e-141	0.674178	1.28221e-140	3.00705e-76	4.68157e-79	1.70577e-158	1.69447e-170	8.94322e-16	4.05763e-163	0.626676	2.45013e-35	7.04695e-129	1.05392e-166	8.32561e-24	1.76766e-130	0.000142941	2.20597e-127	4.51443e-186	3.22094e-42	0.578243	9.39024e-45	6.89686e-76	3.33198e-47
Cameroon - Kenya	0.186618	0	2.88642e-116	0	2.20633e-170	7.67885e-147	3.24716e-267	2.44996e-20	2.13558e-206	8.7973e-39	3.57551e-125	2.13797e-276	1.31398e-112	0	6.45759e-17	0	9.66094e-254	0.0616666	1.42728e-34	1.57079e-170	5.38573e-27	0.527186	7.86796e-251	5.45995e-191	2.58683e-96	0	0	0.00100061	1.08464e-75	1.93666e-175	7.42112e-191	0	0	0.51853	0	1.03793e-88	4.08405e-56	0.000901958	0	1.81785e-173	1.32815e-79	2.93697e-113	2.2796e-63	0	1.72447e-100	2.92025e-11	1.57655e-89	1.61551e-163	0
Cameroon - Malawi	4.36862e-22	0	3.93173e-111	2.14563e-132	2.08367e-67	4.2193e-141	6.08611e-237	2.0909e-20	3.08673e-38	1.88772e-244	0.00408595	3.04983e-56	0.695029	4.12816e-32	5.65394e-27	6.39979e-163	0	5.82454e-05	8.40193e-05	1.20672e-159	1.41471e-31	2.78924e-56	1.89011e-240	0	1.76792e-07	0	5.04432e-79	0.00903549	1.32101e-25	6.17591e-22	6.60942e-05	3.95409e-187	8.47683e-282	2.34008e-51	1.78839e-76	2.21628e-71	4.83015e-09	2.6235e-41	0	2.80232e-163	4.90399e-79	2.66912e-110	2.3756e-26	1.51589e-168	9.92422e-119	1.60542e-10	0	0.00105073	6.68917e-98
Cameroon - Mali	0.00232442	7.0098e-198	3.92148e-154	1.46026e-87	3.14039e-14	1.25921e-47	1.2904e-115	4.57587e-18	2.02399e-114	2.72475e-184	0.446712	9.06447e-29	0.83151	1.3632e-167	1.5242e-09	1.85805e-172	9.16839e-137	0.018408	0.0017741	1.36995e-73	1.5025e-14	1.78991e-29	6.79483e-10	2.32999e-85	3.54217e-49	7.83937e-75	3.5939e-53	6.53381e-33	1.27609e-52	7.41121e-05	5.10819e-86	2.10215e-177	1.11018e-185	0.747415	5.03172e-179	1.77711e-37	1.24284e-29	2.87416e-133	6.34074e-138	8.56004e-169	5.08213e-185	0.184368	8.00528e-36	1.1232e-69	4.16307e-160	3.76823e-72	9.38931e-156	0.00202886	5.71619e-139
Cameroon - Nigeria	0.379151	1.53664e-98	1.16517e-28	2.05383e-25	7.92886e-66	8.2206e-76	3.77654e-08	3.35665e-39	0.254978	1.99174e-85	2.83335e-20	1.48305e-16	4.86366e-20	1.08611e-39	0.0215853	1.27727e-80	1.68905e-110	2.29849e-05	0.0709324	0.405419	0.0378629	0.0211686	2.59378e-07	6.43446e-80	1.34901e-21	4.56074e-61	0.00151941	0.341452	1.62353e-22	0.0225955	4.65436e-12	1.03886e-80	1.45287e-77	5.47989e-12	3.94238e-58	1.31705e-16	6.50378e-26	1.69054e-64	2.6504e-19	7.0452e-44	2.42304e-16	0.0735361	3.12974e-32	1.52332e-37	6.83091e-14	2.07039e-30	9.67105e-80	0.863219	6.40049e-70
Cameroon - Papua New Guinea	2.6559e-17	1.60334e-191	2.01546e-138	5.27067e-153	5.70076e-161	1.91463e-175	1.91081e-22	1.52147e-55	4.57301e-66	3.41061e-169	1.04264e-05	1.28982e-06	9.00606e-16	5.70736e-173	1.43669e-146	5.40237e-104	1.95583e-204	1.01254e-10	0.00175046	9.28393e-48	1.10521e-06	0.663485	5.89468e-79	5.90955e-173	2.77886e-70	7.1796e-112	1.72626e-108	6.43213e-12	1.32931e-166	1.3359e-158	1.91082e-42	3.29909e-97	0.000286823	8.60302e-05	3.80632e-168	7.68082e-19	5.94354e-15	7.4486e-172	1.0917e-173	4.35094e-79	1.49603e-171	2.63092e-18	8.66103e-37	1.03592e-197	7.44245e-163	1.00859e-39	1.95121e-181	2.03547e-37	1.08495e-181
Cameroon - Tanzania	0.310218	4.55468e-81	2.89904e-63	2.06684e-194	1.87631e-40	1.08844e-84	3.71332e-139	4.65039e-05	6.63159e-05	4.42835e-24	3.49876e-72	1.22456e-150	0.962988	2.6954e-76	4.2137e-129	8.43748e-195	5.94398e-235	0.0119728	6.76322e-22	0.225301	2.19198e-17	0.0640353	3.17865e-132	2.32968e-194	6.10343e-56	6.5126e-88	1.70515e-174	8.43086e-46	1.09363e-46	0.060908	1.67631e-117	7.04673e-110	2.93523e-210	0.367346	1.61892e-126	0.0740172	3.20795e-08	1.48617e-49	9.54903e-43	1.61367e-195	9.31316e-46	7.55638e-61	1.58717e-41	1.02272e-71	2.24014e-178	4.8326e-08	1.06368e-213	0.0122682	3.26848e-213
Cameroon - Vietnam	5.99152e-35	6.58804e-21	3.73159e-10	2.10552e-230	4.82978e-182	2.39616e-231	7.85515e-43	1.04337e-116	1.1567e-126	3.40086e-290	5.77165e-74	1.10321e-162	7.86811e-63	3.18672e-132	9.26649e-169	1.088e-232	1.00152e-290	2.30958e-21	2.72327e-12	6.16411e-97	0.201289	8.56312e-82	6.66545e-42	5.17362e-254	1.33842e-34	9.86586e-135	2.87122e-162	1.00734e-65	1.37044e-237	8.16318e-172	6.01637e-84	2.34522e-166	8.46775e-11	1.44385e-87	2.91485e-254	4.27362e-38	3.86737e-30	3.73588e-263	4.32827e-285	5.45544e-06	8.90114e-293	1.67938e-177	1.67134e-81	3.25892e-290	1.34491e-267	7.86973e-43	8.18441e-224	1.37436e-74	2.61889e-67
Gambia - Burkina Faso	3.29217e-05	0	0	0	2.71058e-91	0	1.59069e-249	3.86224e-09	3.20468e-254	0	0.209166	4.1262e-299	9.85724e-115	0	3.34134e-209	0	0	1.47338e-09	0.00740378	1.7616e-161	0.152787	0.000310618	7.77778e-37	2.05644e-136	1.39851e-11	0	0	2.1921e-70	0	2.99429e-178	3.94782e-170	1.78082e-189	0	0.00234428	0	0.00203053	1.94923e-12	4.75422e-115	0	3.93046e-25	5.6273e-265	1.49425e-119	6.53328e-263	0	0	8.48848e-18	0	7.91619e-166	8.43936e-11
Gambia - Cameroon	0.355013	7.47354e-159	6.38018e-139	0	0	1.90968e-180	4.7245e-56	4.14411e-225	1.31967e-06	0	4.77975e-168	1.76521e-50	1.82152e-137	0	4.96066e-39	0	6.18573e-243	5.0206e-50	1.4071e-13	0.092522	0.314557	9.05484e-69	4.39942e-59	1.84641e-216	5.94899e-19	0	2.10139e-94	1.66161e-82	0	1.17528e-208	5.57771e-207	1.72674e-230	0	0.752876	3.07417e-46	7.45678e-95	0.00204328	1.3111e-305	0	5.01379e-229	0	0.000363395	0	0	4.67958e-111	1.29074e-197	3.61848e-132	7.61323e-05	2.22074e-57
Gambia - Ghana	0.000928361	7.61632e-305	1.46926e-193	5.47908e-218	1.83647e-174	5.42765e-205	3.40726e-150	8.63103e-101	0.015525	1.42426e-244	0.774101	1.13481e-181	0.358292	7.06324e-197	1.84969e-126	2.20825e-69	2.63538e-301	1.35059e-07	0.0205465	9.80272e-104	1.00501e-24	1.67916e-38	3.84064e-152	3.39544e-109	9.75426e-81	1.24944e-209	3.24434e-194	1.80305e-36	2.51581e-09	0.193074	4.8033e-05	2.67892e-220	1.05195e-244	1.18655e-17	1.55364e-228	1.11525e-53	2.45349e-46	4.1922e-24	7.16839e-217	1.34866e-36	1.9801e-239	2.51233e-05	7.98691e-17	3.79246e-295	8.29491e-80	4.21992e-83	1.50228e-62	2.34983e-99	6.49874e-39
Gambia - Kenya	0.166648	0	2.28537e-243	0	0	0	0	0	0	0	0.361891	0	0.718409	1.88265e-33	1.36844e-114	0	0	5.72143e-83	2.21785e-72	5.27535e-266	3.48439e-46	4.5311e-128	0	0	1.66935e-229	5.01977e-190	0	9.09366e-124	0	7.65907e-31	1.30456e-46	0	0	0.0399427	0	9.08331e-07	7.04225e-71	0	0	0	0	1.43885e-209	0	0	3.38953e-264	3.05949e-295	1.54505e-71	0	0
Gambia - Malawi	4.67381e-27	0	8.85284e-206	0	0	0	0	0	2.7076e-134	0	5.08845e-279	8.08367e-89	6.82512e-199	0	6.48306e-24	0	0	3.41888e-98	2.76606e-40	1.22358e-236	1.00504e-62	9.49355e-05	0	0	2.80202e-54	6.33937e-155	1.09599e-138	1.4118e-117	0	3.02954e-289	0	0.000864886	0	2.70222e-100	5.48199e-106	1.92228e-10	4.62229e-07	0	0	0	0	4.01807e-200	0	0	3.34316e-212	2.69242e-274	0	1.36116e-06	7.33507e-111
Gambia - Mali	2.01798e-05	0	2.14027e-208	8.56898e-237	2.51474e-175	4.1977e-67	1.29406e-161	4.11598e-103	1.1124e-166	3.44596e-229	1.05546e-106	1.12935e-32	6.07944e-68	1.64564e-133	7.87145e-10	2.88609e-124	0	2.34516e-17	0.0354142	9.07464e-79	2.39468e-18	0.272354	1.00096e-35	2.18806e-119	1.82873e-75	4.65504e-218	1.67287e-69	0.960508	8.23762e-215	4.04524e-121	4.26887e-05	3.11327e-252	1.0188e-273	0.49542	2.10528e-257	0.0134453	1.52962e-35	1.47896e-38	2.55135e-176	1.14451e-223	1.38481e-213	0.17321	2.55234e-188	2.90315e-292	6.80723e-236	0.619509	1.49842e-217	0.0192105	1.40839e-194
Gambia - Nigeria	0.179783	1.62909e-143	5.51789e-18	7.46817e-87	8.13813e-18	1.94666e-86	7.0996e-08	0.0348602	0.997012	1.87939e-81	9.91424e-05	3.83238e-16	0.0958715	9.20954e-89	2.21864e-07	1.06059e-65	6.74128e-146	0.164899	0.22502	0.00189223	0.0676671	1.14808e-09	6.50287e-09	3.48859e-92	8.84789e-28	1.13464e-92	0.00343877	7.43895e-20	8.16881e-81	4.33318e-46	7.19583e-56	3.95521e-96	1.46851e-95	3.03219e-13	4.30129e-69	0.761056	3.37434e-32	8.48906e-27	2.3292e-67	3.34701e-52	2.13085e-104	0.0722708	1.14596e-79	2.83771e-110	1.93043e-15	0.592857	2.79124e-90	0.768058	2.14737e-79
Gambia - Papua New Guinea	7.7298e-17	0	1.94643e-180	1.21323e-11	3.74186e-118	2.27253e-242	1.56806e-71	1.74802e-47	4.14486e-99	5.98807e-247	9.06326e-109	3.47908e-08	7.75627e-112	1.098e-175	1.51416e-207	4.97912e-209	0	5.40577e-05	0.0351822	1.23339e-32	3.77585e-06	2.98016e-39	8.68856e-87	3.17228e-240	2.52941e-105	3.02583e-238	1.04679e-147	1.63186e-18	1.5371e-148	8.88906e-172	4.64245e-58	2.53255e-156	1.03907e-227	1.42988e-05	2.32261e-245	3.08707e-19	1.78287e-12	3.6472e-09	4.23049e-220	2.55748e-80	3.72984e-242	6.80318e-21	3.09864e-186	0	2.70266e-241	1.66889e-30	6.9706e-252	1.15601e-39	1.19724e-252
Gambia - Tanzania	0.333803	1.63431e-99	1.23762e-120	5.5391e-143	2.03931e-247	4.56531e-154	9.04239e-205	1.0744e-152	0.00862284	0	0.245457	9.35152e-235	6.00597e-83	1.28538e-273	2.20959e-175	4.19617e-122	0	1.66804e-51	2.447e-35	2.67659e-08	1.80526e-23	1.83132e-52	5.42298e-178	4.10972e-283	1.11131e-90	4.14606e-256	2.27729e-259	0.000619758	3.60352e-252	2.10906e-132	4.02539e-30	3.24236e-85	0	0.154786	6.10062e-73	4.08763e-69	2.60607e-06	2.00785e-231	1.90396e-225	3.31791e-274	0	3.24638e-81	4.22921e-225	0	7.21837e-275	5.01238e-127	0	0.0267816	0
Gambia - Vietnam	1.99577e-34	9.85051e-16	0	0.0617084	3.72973e-89	0	1.64934e-73	3.12457e-32	3.51009e-195	0	2.5437e-30	1.01331e-277	1.94549e-31	0	1.71628e-258	8.38457e-66	0	2.35545e-09	6.66671e-07	2.86533e-78	0.011866	7.6097e-36	3.77911e-52	0	5.64861e-23	0	8.38435e-264	0.00494004	5.26714e-146	1.94717e-50	1.60627e-117	4.5188e-39	5.70952e-136	4.74524e-199	0	1.87731e-39	3.10724e-25	0	0	0.00097731	0	0	3.12846e-282	0	0	1.66085e-104	0	2.91085e-81	2.92052e-61
Ghana - Burkina Faso	0.505836	2.57816e-172	2.39558e-36	1.24242e-106	6.81369e-128	6.53446e-64	9.59103e-16	1.38556e-72	4.30497e-97	1.21162e-130	0.202589	3.72882e-10	2.05327e-47	1.2174e-47	1.11057e-11	2.29261e-143	1.99762e-179	0.85935	3.84118e-05	1.91916e-05	4.9868e-17	2.93396e-32	5.32884e-110	3.41687e-58	3.04778e-54	5.58321e-26	4.02574e-44	0.73232	2.4223e-137	2.22487e-71	7.0928e-72	1.30138e-148	1.42741e-50	1.6343e-11	1.08785e-99	1.34886e-36	3.72644e-37	5.83926e-43	4.73618e-84	2.79932e-35	2.25514e-154	3.66921e-57	4.37662e-113	2.52744e-56	9.65549e-140	4.38872e-62	1.7544e-157	0.000931898	3.70357e-33
Ghana - Cameroon	0.0413469	2.05087e-182	2.92012e-146	9.16206e-117	3.11143e-35	9.96158e-154	1.79133e-110	9.83099e-09	0.00010386	1.42822e-137	8.77264e-58	5.50396e-127	3.70809e-51	1.75834e-49	5.74842e-101	3.20314e-153	1.21184e-92	2.74442e-22	7.7083e-07	1.44575e-84	4.98842e-18	0.106086	6.11613e-118	2.78408e-85	2.13308e-55	1.43053e-62	1.84831e-141	0.674178	1.28221e-140	3.00705e-76	4.68157e-79	1.70577e-158	1.69447e-170	8.94322e-16	4.05763e-163	0.626676	2.45013e-35	7.04695e-129	1.05392e-166	8.32561e-24	1.76766e-130	0.000142941	2.20597e-127	4.51443e-186	3.22094e-42	0.578243	9.39024e-45	6.89686e-76	3.33198e-47
Ghana - Gambia	0.000928361	7.61632e-305	1.46926e-193	5.47908e-218	1.83647e-174	5.42765e-205	3.40726e-150	8.63103e-101	0.015525	1.42426e-244	0.774101	1.13481e-181	0.358292	7.06324e-197	1.84969e-126	2.20825e-69	2.63538e-301	1.35059e-07	0.0205465	9.80272e-104	1.00501e-24	1.67916e-38	3.84064e-152	3.39544e-109	9.75426e-81	1.24944e-209	3.24434e-194	1.80305e-36	2.51581e-09	0.193074	4.8033e-05	2.67892e-220	1.05195e-244	1.18655e-17	1.55364e-228	1.11525e-53	2.45349e-46	4.1922e-24	7.16839e-217	1.34866e-36	1.9801e-239	2.51233e-05	7.98691e-17	3.79246e-295	8.29491e-80	4.21992e-83	1.50228e-62	2.34983e-99	6.49874e-39
Ghana - Kenya	0.000423499	1.41027e-40	1.50549e-183	7.70107e-200	5.41452e-94	1.99558e-200	1.66114e-14	0.0306334	8.13792e-110	7.47465e-171	0.0315541	5.1807e-23	0.361487	3.86688e-180	8.69296e-131	5.81457e-63	7.47911e-133	2.54407e-27	8.98784e-10	0.580841	0.000368137	0.0794098	3.83786e-29	1.12603e-20	2.32524e-11	1.46812e-189	4.68661e-56	0.375388	4.62475e-176	0.000105023	0.106736	1.23944e-16	2.6502e-179	2.90796e-16	6.25639e-134	1.0762e-51	4.25763e-16	8.29194e-171	4.9135e-113	0.0903851	2.41957e-57	9.82248e-73	2.18426e-165	1.12132e-204	1.80049e-47	0.197012	9.76805e-22	0.000363661	5.13284e-213
Ghana - Malawi	7.61305e-05	2.09694e-94	8.02086e-175	1.47515e-138	3.81444e-42	9.10001e-191	1.09998e-18	0.0199696	1.32556e-15	4.84217e-166	5.22151e-69	1.228e-148	8.80948e-57	8.36988e-49	1.15792e-116	1.36139e-186	2.04833e-268	6.00572e-29	3.61643e-10	2.1123e-17	0.456025	3.62248e-34	1.00608e-16	1.30328e-187	6.33446e-65	6.63731e-187	3.23155e-169	0.659736	5.55689e-168	6.00049e-82	2.85985e-96	8.79567e-197	2.64358e-208	0.000160533	5.98316e-201	7.05318e-47	2.55443e-41	6.55184e-159	0.00194738	3.02844e-29	2.85526e-154	8.00003e-71	9.65969e-151	4.31939e-218	2.63864e-66	0.218203	7.3366e-208	2.27591e-89	4.45916e-44
Ghana - Mali	0.730908	3.46052e-54	3.40568e-42	0.49518	5.85289e-10	2.39125e-113	0.00299749	3.69818e-05	2.47369e-77	1.72304e-128	4.55677e-49	4.20608e-96	2.45418e-36	9.03019e-117	1.02197e-72	3.16874e-39	9.50704e-94	3.6022e-14	0.00120896	2.93566e-13	0.0542327	2.68228e-22	3.46048e-91	1.5762e-60	2.38679e-05	0.861015	1.10461e-108	6.47249e-22	1.12257e-109	1.15807e-59	0.00818604	3.47229e-86	2.62277e-39	2.36545e-13	4.69607e-81	1.58006e-29	0.00200344	1.23103e-05	4.57658e-124	5.2098e-109	1.72169e-127	0.952867	8.10518e-97	2.38768e-139	3.72762e-117	2.09079e-45	3.21675e-107	4.7991e-57	4.42582e-95
Ghana - Nigeria	0.00246807	1.7767e-36	1.49984e-58	8.6013e-19	2.55654e-54	1.61337e-28	2.65505e-45	1.38783e-30	0.13579	6.63417e-70	0.0842496	6.53833e-54	0.380423	5.92923e-33	3.0096e-40	4.21293e-47	1.3538e-80	0.00169277	0.061337	9.41512e-31	8.38575e-05	0.00639111	1.82757e-46	8.81648e-64	0.397543	1.59233e-49	4.87403e-52	0.109978	1.58441e-58	1.08046e-32	1.39517e-39	2.0203e-43	2.88904e-72	0.0153535	3.05588e-67	3.45004e-15	0.00134928	5.93077e-17	9.3071e-67	1.10563e-41	1.02783e-20	0.350606	2.66218e-57	1.68551e-74	8.75856e-11	8.10343e-23	9.52537e-63	6.9967e-27	9.1707e-55
Ghana - Papua New Guinea	1.44176e-10	1.94445e-127	2.30841e-35	5.62565e-118	8.92048e-112	6.1221e-86	1.85261e-65	6.88707e-40	3.18757e-53	3.77447e-136	8.39075e-50	7.38606e-83	2.03728e-51	2.61008e-120	0.0137214	8.53934e-100	3.55431e-132	1.44176e-10	0.00119177	2.7377e-44	1.91111e-09	0.190221	1.94586e-65	3.59644e-118	0.561861	4.93915e-76	1.3824e-117	4.93118e-09	3.50058e-73	4.19571e-82	2.75772e-41	2.61353e-121	6.52334e-125	2.97466e-08	2.31166e-87	1.49764e-20	7.98087e-18	3.09396e-19	1.23546e-80	9.24911e-58	1.99702e-129	1.18642e-23	1.8587e-96	2.03422e-34	1.11966e-115	4.70805e-23	1.50221e-122	5.8491e-41	3.27797e-123
Ghana - Tanzania	0.00202245	2.00484e-148	1.78942e-126	1.86888e-135	2.59397e-44	5.30667e-131	5.18778e-06	1.54709e-06	9.58135e-05	6.35355e-115	0.0248268	1.71831e-28	2.5521e-40	4.06462e-52	9.47463e-06	3.66315e-59	1.6448e-159	1.14093e-21	9.07234e-06	1.29801e-66	0.0786753	0.529963	2.04672e-16	2.32802e-127	0.233628	1.9435e-83	1.47184e-32	6.35622e-28	2.13933e-119	6.70066e-61	0.528065	2.96516e-136	7.34336e-120	7.67041e-15	2.73268e-136	0.380431	5.86665e-24	4.254e-114	9.39041e-139	9.28471e-123	5.28864e-34	1.53066e-47	2.56351e-106	6.67512e-149	1.1983e-126	0.126828	1.98206e-142	4.68115e-62	1.01711e-141
Ghana - Vietnam	4.57644e-21	2.54282e-176	4.27165e-176	3.38063e-161	1.4415e-135	2.20228e-91	6.54299e-102	1.65031e-69	3.60737e-104	1.64023e-240	2.19686e-13	6.09595e-92	5.58876e-15	2.66753e-12	3.47257e-05	1.69059e-99	6.04699e-174	4.57644e-21	0.36831	2.33552e-65	6.97524e-20	8.1667e-47	8.79112e-105	2.69451e-153	2.83867e-74	3.21e-80	8.07616e-160	6.15473e-35	2.63379e-52	1.19913e-23	3.59334e-82	1.10964e-155	6.87993e-169	1.75925e-64	5.34909e-124	1.26091e-41	4.45565e-36	4.72794e-127	4.06101e-96	2.87239e-54	8.90113e-231	1.83119e-106	2.15398e-114	1.1241e-42	4.46417e-171	1.91468e-14	9.01046e-137	1.64959e-81	2.48216e-32
Kenya - Burkina Faso	1.22828e-05	0	2.76291e-284	0	1.22031e-289	0	6.35379e-64	7.7324e-162	4.23576e-64	4.77315e-204	0.203248	1.3593e-54	4.89114e-96	2.64509e-288	5.40246e-209	1.46854911554793e-310	0	1.63858e-42	1.01284e-23	0.743593	2.21698e-25	1.05338e-73	2.56792e-219	9.68094e-124	7.9363e-96	3.97513e-297	3.26134e-75	0.00252259	6.4321e-113	1.1839e-152	2.44632e-160	0	8.60132e-283	0.0234882	2.8798e-218	5.34111e-06	3.32144e-72	5.63113e-277	2.69447e-77	3.54762e-09	0	1.07177e-08	2.68065e-103	2.66618e-62	3.49476e-282	1.05502e-137	0	6.55305e-06	0
Kenya - Cameroon	0.186618	0	2.88642e-116	0	2.20633e-170	7.67885e-147	3.24716e-267	2.44996e-20	2.13558e-206	8.7973e-39	3.57551e-125	2.13797e-276	1.31398e-112	0	6.45759e-17	0	9.66094e-254	0.0616666	1.42728e-34	1.57079e-170	5.38573e-27	0.527186	7.86796e-251	5.45995e-191	2.58683e-96	0	0	0.00100061	1.08464e-75	1.93666e-175	7.42112e-191	0	0	0.51853	0	1.03793e-88	4.08405e-56	0.000901958	0	1.81785e-173	1.32815e-79	2.93697e-113	2.2796e-63	0	1.72447e-100	2.92025e-11	1.57655e-89	1.61551e-163	0
Kenya - Gambia	0.166648	0	2.28537e-243	0	0	0	0	0	0	0	0.361891	0	0.718409	1.88265e-33	1.36844e-114	0	0	5.72143e-83	2.21785e-72	5.27535e-266	3.48439e-46	4.5311e-128	0	0	1.66935e-229	5.01977e-190	0	9.09366e-124	0	7.65907e-31	1.30456e-46	0	0	0.0399427	0	9.08331e-07	7.04225e-71	0	0	0	0	1.43885e-209	0	0	3.38953e-264	3.05949e-295	1.54505e-71	0	0
Kenya - Ghana	0.000423499	1.41027e-40	1.50549e-183	7.70107e-200	5.41452e-94	1.99558e-200	1.66114e-14	0.0306334	8.13792e-110	7.47465e-171	0.0315541	5.1807e-23	0.361487	3.86688e-180	8.69296e-131	5.81457e-63	7.47911e-133	2.54407e-27	8.98784e-10	0.580841	0.000368137	0.0794098	3.83786e-29	1.12603e-20	2.32524e-11	1.46812e-189	4.68661e-56	0.375388	4.62475e-176	0.000105023	0.106736	1.23944e-16	2.6502e-179	2.90796e-16	6.25639e-134	1.0762e-51	4.25763e-16	8.29194e-171	4.9135e-113	0.0903851	2.41957e-57	9.82248e-73	2.18426e-165	1.12132e-204	1.80049e-47	0.197012	9.76805e-22	0.000363661	5.13284e-213
Kenya - Malawi	5.132e-27	3.41194e-118	9.35978e-162	0	5.15097e-240	2.67311e-301	1.07179e-51	1.17139e-15	3.41554e-257	3.56506e-114	1.04954e-191	0	1.54811e-148	0	3.07258e-75	0	0	0.167176	6.61993e-72	7.79573e-09	1.77333e-06	6.65754e-93	8.80106e-24	0	6.10386e-116	1.46355e-199	0	0.0283218	5.60204e-95	8.46612e-227	3.59314e-298	0	0	1.28938e-77	0	9.72568e-16	4.46e-44	1.4607e-143	1.58737e-179	4.26165e-60	4.84477e-107	0.373652	6.2381e-79	0	3.04352e-182	1.02818e-09	0	2.91219e-241	0
Kenya - Mali	8.11445e-06	1.59607e-70	3.80491e-197	2.30196e-216	7.2811e-11	5.14761e-55	2.66515e-08	4.02466e-15	4.88799e-38	8.00254e-232	1.10452e-87	1.76022e-166	7.78318e-59	1.14474e-121	0.385153	2.38219e-112	3.53643e-201	0.00125867	2.08339e-15	4.36596e-06	0.286689	5.99801e-37	4.26255e-155	5.81711e-111	0.0117218	3.07118e-194	2.22015e-200	9.26975e-37	2.57928e-65	7.97712e-108	0.00163966	3.11823e-155	9.33676e-190	0.195488	7.84302e-32	0.000210604	2.2876e-06	2.6077e-182	9.44876e-232	2.7779e-213	6.8742e-242	1.96563e-68	0.0001271	1.11794e-248	9.15161e-200	2.90338e-81	4.60565e-205	2.32125e-96	2.1838e-236
Kenya - Nigeria	0.286203	6.8633e-41	1.92404e-16	4.52985e-84	3.05048e-80	1.12289e-89	7.30003e-65	4.36401e-42	1.71788e-40	2.80401e-93	0.0683265	1.57279e-69	0.609821	6.63063e-85	0.00164945	6.19792e-63	1.45591e-157	5.67465e-06	3.87052e-06	5.35157e-35	0.00119107	0.0150421	1.04926e-57	4.11709e-87	0.0837859	1.21692e-87	5.63444e-71	0.0380053	1.20968e-24	2.61866e-43	2.86684e-55	1.34285e-58	3.8046e-96	7.48599e-13	1.87781e-93	0.318703	1.96739e-25	5.30771e-77	4.05639e-94	1.2387e-49	2.40108e-20	1.73136e-29	4.06645e-34	1.47018e-103	1.2784e-15	4.97104e-31	1.08593e-92	3.88595e-33	7.07402e-97
Kenya - Papua New Guinea	1.63818e-17	3.16152e-225	2.32654e-175	2.16635e-118	4.91585e-214	4.54789e-229	6.10748e-118	1.65401e-58	1.51008e-34	6.69786e-190	8.46741e-90	3.78031e-130	6.42846e-101	9.41048e-160	5.08573e-190	3.49748e-194	0	2.20221e-12	1.92471e-15	1.90236e-34	1.80031e-05	0.551737	2.96392e-66	9.66075e-215	2.14859e-24	1.02588e-213	2.61295e-216	1.97977e-09	1.04465e-212	2.47515e-161	9.3156e-63	5.88709e-225	7.88994e-224	0.000714975	3.75248e-165	1.71613e-22	1.58354e-05	9.38329e-222	6.64382e-174	4.64877e-151	5.91907e-224	4.45753e-27	2.18426e-69	1.23267e-112	4.23127e-205	2.6468e-39	2.69762e-242	3.19362e-47	7.08693e-45
Kenya - Tanzania	0.1925	1.19234e-291	9.01371e-106	3.03577e-125	6.12334e-120	8.85692e-58	4.14933e-19	1.28707e-11	4.3798e-130	6.74322e-42	0.00931576	9.90739e-19	1.43447e-70	2.39213e-244	1.89013e-176	2.03197e-108	0	0.0565718	0.00372604	2.16754e-107	0.0928293	0.0510162	0.000519453	2.82566e-248	0.00240161	1.91882e-224	1.43154e-61	1.60159e-56	2.49982e-59	1.87837e-115	7.53083e-06	1.36463e-267	4.25533e-196	0.0398794	8.22182e-270	6.28614e-66	9.44672e-18	2.0054e-54	3.04133e-274	1.59077e-255	6.64376e-67	0.0888128	8.84056e-33	1.03927e-290	5.70262e-229	9.81903e-07	1.8193e-290	1.48128e-111	9.63981e-230
Kenya - Vietnam	1.23374e-35	0	0	1.5018e-07	9.41676e-295	0	4.58655e-214	1.26134e-140	4.43634e-70	0	2.50527e-22	2.10071e-139	1.19938e-25	1.94807e-288	3.14355e-254	3.82259e-69	0	6.09545e-25	6.35528e-18	3.96727e-55	6.09894e-36	1.29184e-134	1.81229e-161	0	5.20609e-175	0	0	6.07598e-91	0	5.03082e-82	5.98324e-124	0	0	1.7422e-158	4.79357e-292	6.97177e-46	1.80253e-10	0	6.44851e-36	7.19638e-203	0	6.41512e-67	0.00658933	9.39168e-236	0	6.09812e-46	0	8.91404e-95	0
Malawi - Burkina Faso	3.67614e-07	0	2.3368e-267	3.89628e-58	3.41761e-265	9.81156e-294	1.68389e-16	7.82042e-154	8.09851e-190	6.99826e-215	3.15104e-119	1.685e-230	0.457622	6.029e-97	1.65649e-182	8.97148e-147	2.39763e-197	1.32614e-45	2.4641e-10	7.91782e-16	1.01896e-28	3.59199e-06	1.47485e-211	9.17829e-289	2.71492e-13	1.56527e-289	1.99861e-260	0.0165074	2.19822e-111	7.58709e-19	0.0489167	3.57539e-157	0	5.78348e-33	0	0.493741	2.00012e-20	6.54532e-255	1.13651e-264	1.51757e-12	0	5.30542e-06	4.90397e-59	0	8.60101e-286	8.76842e-133	5.68716e-240	5.68595e-140	5.55008e-66
Malawi - Cameroon	4.36862e-22	0	3.93173e-111	2.14563e-132	2.08367e-67	4.2193e-141	6.08611e-237	2.0909e-20	3.08673e-38	1.88772e-244	0.00408595	3.04983e-56	0.695029	4.12816e-32	5.65394e-27	6.39979e-163	0	5.82454e-05	8.40193e-05	1.20672e-159	1.41471e-31	2.78924e-56	1.89011e-240	0	1.76792e-07	0	5.04432e-79	0.00903549	1.32101e-25	6.17591e-22	6.60942e-05	3.95409e-187	8.47683e-282	2.34008e-51	1.78839e-76	2.21628e-71	4.83015e-09	2.6235e-41	0	2.80232e-163	4.90399e-79	2.66912e-110	2.3756e-26	1.51589e-168	9.92422e-119	1.60542e-10	0	0.00105073	6.68917e-98
Malawi - Gambia	4.67381e-27	0	8.85284e-206	0	0	0	0	0	2.7076e-134	0	5.08845e-279	8.08367e-89	6.82512e-199	0	6.48306e-24	0	0	3.41888e-98	2.76606e-40	1.22358e-236	1.00504e-62	9.49355e-05	0	0	2.80202e-54	6.33937e-155	1.09599e-138	1.4118e-117	0	3.02954e-289	0	0.000864886	0	2.70222e-100	5.48199e-106	1.92228e-10	4.62229e-07	0	0	0	0	4.01807e-200	0	0	3.34316e-212	2.69242e-274	0	1.36116e-06	7.33507e-111
Malawi - Ghana	7.61305e-05	2.09694e-94	8.02086e-175	1.47515e-138	3.81444e-42	9.10001e-191	1.09998e-18	0.0199696	1.32556e-15	4.84217e-166	5.22151e-69	1.228e-148	8.80948e-57	8.36988e-49	1.15792e-116	1.36139e-186	2.04833e-268	6.00572e-29	3.61643e-10	2.1123e-17	0.456025	3.62248e-34	1.00608e-16	1.30328e-187	6.33446e-65	6.63731e-187	3.23155e-169	0.659736	5.55689e-168	6.00049e-82	2.85985e-96	8.79567e-197	2.64358e-208	0.000160533	5.98316e-201	7.05318e-47	2.55443e-41	6.55184e-159	0.00194738	3.02844e-29	2.85526e-154	8.00003e-71	9.65969e-151	4.31939e-218	2.63864e-66	0.218203	7.3366e-208	2.27591e-89	4.45916e-44
Malawi - Kenya	5.132e-27	3.41194e-118	9.35978e-162	0	5.15097e-240	2.67311e-301	1.07179e-51	1.17139e-15	3.41554e-257	3.56506e-114	1.04954e-191	0	1.54811e-148	0	3.07258e-75	0	0	0.167176	6.61993e-72	7.79573e-09	1.77333e-06	6.65754e-93	8.80106e-24	0	6.10386e-116	1.46355e-199	0	0.0283218	5.60204e-95	8.46612e-227	3.59314e-298	0	0	1.28938e-77	0	9.72568e-16	4.46e-44	1.4607e-143	1.58737e-179	4.26165e-60	4.84477e-107	0.373652	6.2381e-79	0	3.04352e-182	1.02818e-09	0	2.91219e-241	0
Malawi - Mali	0.00268784	1.67615e-106	5.49453e-187	2.01266e-103	1.38389e-13	2.27192e-54	4.60635e-12	4.22242e-14	1.18999e-129	2.57185e-225	6.86136e-06	1.04077e-13	0.0391538	2.49048e-204	1.23872e-06	9.04976e-213	6.27701e-291	6.10356e-06	6.23143e-07	0.314154	0.122164	0.949648	1.07731e-151	1.47877e-210	5.51802e-54	2.09962e-195	2.96659e-65	1.90856e-36	9.69772e-66	9.45389e-15	1.1158e-106	7.19302e-222	2.19633e-230	9.31686e-31	1.48117e-223	0.542509	3.70016e-30	3.16368e-167	2.52961e-234	2.32404e-204	6.28752e-229	2.11172e-67	7.91504e-38	1.62273e-125	1.47289e-208	1.16386e-79	8.15394e-231	0.0162561	7.88061e-171
Malawi - Nigeria	2.50008e-17	6.57393e-55	5.22286e-30	4.13743e-26	3.22251e-75	1.737e-86	1.58192e-59	2.68723e-41	0.018846	4.7265e-93	7.08854e-22	4.4712e-19	8.44836e-20	8.35949e-45	7.90704e-06	2.06165e-89	3.95199e-74	3.61816e-07	0.00391197	2.75949e-34	7.44192e-05	1.18518e-08	7.23726e-58	2.71472e-48	3.84055e-22	5.38386e-87	0.000698023	0.104524	2.39272e-25	3.82354e-07	2.01983e-11	1.52284e-91	1.8894e-86	0.783856	8.46907e-65	0.177205	6.2592e-34	5.07468e-73	6.69864e-100	2.08425e-48	9.18264e-17	3.55253e-29	4.02793e-36	1.32174e-57	1.71307e-15	6.53947e-31	3.20654e-97	0.694952	4.98732e-76
Malawi - Papua New Guinea	7.71387e-06	5.03781e-234	1.73205e-165	7.02807e-198	2.29162e-201	1.54795e-218	2.6396e-97	3.56249e-56	1.02398e-55	1.34231e-192	1.81525e-08	0.0159724	4.957e-21	5.32907e-212	4.20947e-180	6.82844e-134	5.06391e-142	7.91819e-16	6.03296e-07	1.96711e-32	3.92132e-09	2.18084e-34	3.49206e-68	3.82914e-101	2.9401e-87	1.40374e-209	4.00409e-133	2.66473e-10	7.98878e-204	5.03744e-206	9.65355e-51	4.28852e-149	2.90724e-188	6.56174e-19	2.25268e-213	1.01673e-12	3.3746e-08	8.69577e-213	4.45245e-202	4.32713e-145	7.91221e-203	2.19672e-29	6.40413e-39	1.39556e-237	4.89324e-213	3.50316e-32	1.8151e-34	1.66697e-37	2.54031e-223
Malawi - Tanzania	1.88706e-17	2.56967e-289	9.38453e-102	1.81739e-250	7.68769e-78	2.18939e-147	1.712e-24	6.57463e-12	1.77949e-10	1.24383e-52	1.46864e-90	1.68585e-182	0.0298768	1.25511e-98	2.92172e-156	3.65309e-247	8.46927e-170	0.871424	1.1666e-32	3.34914e-102	0.22672	5.11652e-45	0.00571452	1.78233e-109	3.57967e-62	3.90208e-226	5.65442e-218	6.46947e-55	4.29505e-60	3.76008e-08	2.39878e-151	7.75125e-56	3.3226e-268	1.97885e-38	9.37416e-186	9.8839e-57	0.106186	6.02761e-59	1.07021e-273	1.082e-243	5.2195e-54	0.470154	4.60995e-45	2.57587e-107	5.47884e-237	0.00274427	4.46849e-70	0.0229828	3.46834e-269
Malawi - Vietnam	3.97999e-11	0	3.55014e-78	0	1.71517e-250	0	1.92681e-175	1.86598e-133	2.92314e-110	0	1.75555e-94	1.78239e-185	2.56724e-62	4.37365e-104	1.43947e-218	2.89806e-308	0	4.34724e-32	2.25194e-23	7.54398e-50	5.15764e-40	1.62211e-34	4.799e-160	2.74257e-171	7.43632e-68	0	2.884e-219	9.39308e-87	0	2.2045e-225	5.89012e-101	6.42607e-58	0	4.37555e-198	0	1.29585e-25	4.11909e-16	0	2.37893e-86	4.7735e-49	0	5.40433e-49	2.62025e-58	0	0	5.40201e-40	0	1.15316e-75	2.88214e-66
Mali - Burkina Faso	0.143162	1.15057e-185	2.39807e-43	1.05539e-77	4.62464e-129	2.2504e-148	2.65235e-10	3.5616e-73	0.000514199	9.85661e-175	4.27479e-69	3.42992e-126	0.00228923	1.16116e-155	3.4209e-95	1.82567e-160	2.2293e-194	1.61026e-16	-	4.51486e-11	4.44268e-14	0.000118227	2.87062e-23	2.34177e-14	1.56443e-49	0.185273	4.47755e-144	7.46667e-31	5.11939e-57	0.000100373	1.21773e-77	1.30147e-165	1.08109e-47	0.0137144	9.48727e-116	0.394586	2.49863e-33	4.56615e-22	2.05726e-166	1.47185e-137	3.1073e-116	1.86935e-55	2.87925e-14	3.91085e-182	1.05914e-52	2.52034e-06	8.06895e-172	1.65004e-74	5.11517e-127
Mali - Cameroon	0.00232442	7.0098e-198	3.92148e-154	1.46026e-87	3.14039e-14	1.25921e-47	1.2904e-115	4.57587e-18	2.02399e-114	2.72475e-184	0.446712	9.06447e-29	0.83151	1.3632e-167	1.5242e-09	1.85805e-172	9.16839e-137	0.018408	0.0017741	1.36995e-73	1.5025e-14	1.78991e-29	6.79483e-10	2.32999e-85	3.54217e-49	7.83937e-75	3.5939e-53	6.53381e-33	1.27609e-52	7.41121e-05	5.10819e-86	2.10215e-177	1.11018e-185	0.747415	5.03172e-179	1.77711e-37	1.24284e-29	2.87416e-133	6.34074e-138	8.56004e-169	5.08213e-185	0.184368	8.00528e-36	1.1232e-69	4.16307e-160	3.76823e-72	9.38931e-156	0.00202886	5.71619e-139
Mali - Gambia	2.01798e-05	0	2.14027e-208	8.56898e-237	2.51474e-175	4.1977e-67	1.29406e-161	4.11598e-103	1.1124e-166	3.44596e-229	1.05546e-106	1.12935e-32	6.07944e-68	1.64564e-133	7.87145e-10	2.88609e-124	0	2.34516e-17	0.0354142	9.07464e-79	2.39468e-18	0.272354	1.00096e-35	2.18806e-119	1.82873e-75	4.65504e-218	1.67287e-69	0.960508	8.23762e-215	4.04524e-121	4.26887e-05	3.11327e-252	1.0188e-273	0.49542	2.10528e-257	0.0134453	1.52962e-35	1.47896e-38	2.55135e-176	1.14451e-223	1.38481e-213	0.17321	2.55234e-188	2.90315e-292	6.80723e-236	0.619509	1.49842e-217	0.0192105	1.40839e-194
Mali - Ghana	0.730908	3.46052e-54	3.40568e-42	0.49518	5.85289e-10	2.39125e-113	0.00299749	3.69818e-05	2.47369e-77	1.72304e-128	4.55677e-49	4.20608e-96	2.45418e-36	9.03019e-117	1.02197e-72	3.16874e-39	9.50704e-94	3.6022e-14	0.00120896	2.93566e-13	0.0542327	2.68228e-22	3.46048e-91	1.5762e-60	2.38679e-05	0.861015	1.10461e-108	6.47249e-22	1.12257e-109	1.15807e-59	0.00818604	3.47229e-86	2.62277e-39	2.36545e-13	4.69607e-81	1.58006e-29	0.00200344	1.23103e-05	4.57658e-124	5.2098e-109	1.72169e-127	0.952867	8.10518e-97	2.38768e-139	3.72762e-117	2.09079e-45	3.21675e-107	4.7991e-57	4.42582e-95
Mali - Kenya	8.11445e-06	1.59607e-70	3.80491e-197	2.30196e-216	7.2811e-11	5.14761e-55	2.66515e-08	4.02466e-15	4.88799e-38	8.00254e-232	1.10452e-87	1.76022e-166	7.78318e-59	1.14474e-121	0.385153	2.38219e-112	3.53643e-201	0.00125867	2.08339e-15	4.36596e-06	0.286689	5.99801e-37	4.26255e-155	5.81711e-111	0.0117218	3.07118e-194	2.22015e-200	9.26975e-37	2.57928e-65	7.97712e-108	0.00163966	3.11823e-155	9.33676e-190	0.195488	7.84302e-32	0.000210604	2.2876e-06	2.6077e-182	9.44876e-232	2.7779e-213	6.8742e-242	1.96563e-68	0.0001271	1.11794e-248	9.15161e-200	2.90338e-81	4.60565e-205	2.32125e-96	2.1838e-236
Mali - Malawi	0.00268784	1.67615e-106	5.49453e-187	2.01266e-103	1.38389e-13	2.27192e-54	4.60635e-12	4.22242e-14	1.18999e-129	2.57185e-225	6.86136e-06	1.04077e-13	0.0391538	2.49048e-204	1.23872e-06	9.04976e-213	6.27701e-291	6.10356e-06	6.23143e-07	0.314154	0.122164	0.949648	1.07731e-151	1.47877e-210	5.51802e-54	2.09962e-195	2.96659e-65	1.90856e-36	9.69772e-66	9.45389e-15	1.1158e-106	7.19302e-222	2.19633e-230	9.31686e-31	1.48117e-223	0.542509	3.70016e-30	3.16368e-167	2.52961e-234	2.32404e-204	6.28752e-229	2.11172e-67	7.91504e-38	1.62273e-125	1.47289e-208	1.16386e-79	8.15394e-231	0.0162561	7.88061e-171
Mali - Nigeria	0.000126008	1.64928e-38	1.20569e-56	8.18872e-21	2.18014e-52	4.52669e-62	3.3065e-45	5.96455e-30	4.1592e-38	1.64898e-08	9.55935e-21	5.44539e-15	1.52431e-16	1.50036e-68	0.00184178	4.98959e-49	1.95565e-93	0.00104604	-	7.35853e-27	0.000867733	1.83909e-07	1.69194e-06	4.98344e-67	0.381204	9.58481e-52	0.290417	4.49913e-15	2.39131e-18	0.018255	3.98259e-41	0.000100978	5.44549e-75	1.43576e-10	7.14524e-71	0.679581	9.18602e-07	2.51981e-19	1.61736e-49	7.15519e-65	2.49238e-73	0.0619937	7.91862e-28	2.66001e-43	1.29844e-65	0.289384	1.04088e-66	0.726018	1.3701e-25
Mali - Papua New Guinea	4.30911e-09	2.98428e-138	0.170963	7.10741e-118	4.39142e-115	4.94434e-129	1.46665e-62	4.5718e-34	3.98696e-57	1.5862e-143	0.000895046	0.031336	4.32367e-13	0.00706988	5.08583e-106	1.11473e-116	3.23147e-146	3.36616e-06	-	7.28758e-26	1.94178e-06	3.21091e-22	3.5865e-70	5.13472e-128	5.25634e-10	1.00748e-84	1.3124e-79	1.36865e-14	6.50298e-126	1.21178e-115	2.52871e-41	1.46002e-133	3.35385e-133	9.97201e-05	3.61954e-99	4.40292e-15	8.53162e-12	3.92722e-09	3.26727e-126	2.77636e-99	3.27559e-137	5.44039e-18	4.31303e-26	3.44726e-143	3.9335e-58	2.1781e-26	4.62356e-134	9.54641e-34	1.42672e-131
Mali - Tanzania	9.57277e-05	2.59937e-160	6.14013e-132	5.22861e-142	9.15116e-10	4.05874e-38	5.39606e-07	3.85027e-13	2.9929e-88	5.78581e-151	1.26749e-58	5.52847e-108	0.216479	3.58965e-141	1.58734e-87	1.0229e-60	2.66351e-173	0.000327277	3.30377e-11	5.91167e-56	0.610258	2.65908e-26	1.44028e-98	2.59506e-139	0.269137	1.27589e-46	4.10281e-128	0.162099	1.26702e-43	1.59271e-06	0.0661264	7.68133e-150	3.91471e-123	0.973772	4.70741e-148	4.23604e-33	7.42198e-18	4.12521e-118	5.50304e-112	3.48351e-47	9.39695e-153	6.63824e-45	1.68569e-10	3.1669e-44	2.10618e-54	1.57863e-57	1.72941e-154	0.0139849	8.27499e-153
Mali - Vietnam	5.79878e-18	1.5198e-193	5.94855e-190	1.09671e-162	3.58941e-114	9.14412e-146	1.84281e-98	2.67667e-64	3.53704e-111	9.85233e-251	8.90457e-65	1.6327e-120	7.3671e-41	1.69648e-168	1.06531e-103	1.32347e-36	3.68882e-192	7.08495e-12	0.000146886	1.67015e-31	1.08475e-16	5.30162e-09	3.74395e-32	6.84391e-171	7.17397e-73	5.25036e-94	5.49673e-108	0.0112836	3.5819e-163	4.04158e-113	4.46826e-82	6.90898e-180	1.89062e-183	6.93966e-49	1.1316e-142	2.02003e-30	1.28329e-23	2.26219e-141	2.01112e-195	4.33101e-149	1.24102e-240	3.14845e-113	0.676368	8.48149e-195	5.99995e-125	1.0451e-49	2.46277e-162	1.10502e-67	7.36234e-145
Nigeria - Burkina Faso	0.00115366	5.73552e-99	1.48733e-65	1.2292e-22	7.79559e-13	1.40145e-27	2.28302e-52	0.422755	4.44608e-44	5.95958e-87	0.0117152	7.83096e-62	2.90937e-19	4.82621e-38	1.56287e-46	5.3505e-78	2.02221e-69	0.00218989	-	7.71628e-34	0.0334071	2.40629e-10	3.8061e-07	5.2526e-74	3.56157e-22	9.2344e-58	9.25765e-60	0.326072	5.88195e-20	0.0196473	8.71883e-13	3.95099e-79	1.03943e-85	2.91807e-11	8.28056e-79	0.64665	3.75204e-25	8.63419e-19	2.2548e-79	8.69366e-47	2.77414e-80	6.80488e-27	4.8734e-33	3.95431e-91	2.49296e-68	0.000648222	1.50226e-83	2.8306e-30	3.2972e-65
Nigeria - Cameroon	0.379151	1.53664e-98	1.16517e-28	2.05383e-25	7.92886e-66	8.2206e-76	3.77654e-08	3.35665e-39	0.254978	1.99174e-85	2.83335e-20	1.48305e-16	4.86366e-20	1.08611e-39	0.0215853	1.27727e-80	1.68905e-110	2.29849e-05	0.0709324	0.405419	0.0378629	0.0211686	2.59378e-07	6.43446e-80	1.34901e-21	4.56074e-61	0.00151941	0.341452	1.62353e-22	0.0225955	4.65436e-12	1.03886e-80	1.45287e-77	5.47989e-12	3.94238e-58	1.31705e-16	6.50378e-26	1.69054e-64	2.6504e-19	7.0452e-44	2.42304e-16	0.0735361	3.12974e-32	1.52332e-37	6.83091e-14	2.07039e-30	9.67105e-80	0.863219	6.40049e-70
Nigeria - Gambia	0.179783	1.62909e-143	5.51789e-18	7.46817e-87	8.13813e-18	1.94666e-86	7.0996e-08	0.0348602	0.997012	1.87939e-81	9.91424e-05	3.83238e-16	0.0958715	9.20954e-89	2.21864e-07	1.06059e-65	6.74128e-146	0.164899	0.22502	0.00189223	0.0676671	1.14808e-09	6.50287e-09	3.48859e-92	8.84789e-28	1.13464e-92	0.00343877	7.43895e-20	8.16881e-81	4.33318e-46	7.19583e-56	3.95521e-96	1.46851e-95	3.03219e-13	4.30129e-69	0.761056	3.37434e-32	8.48906e-27	2.3292e-67	3.34701e-52	2.13085e-104	0.0722708	1.14596e-79	2.83771e-110	1.93043e-15	0.592857	2.79124e-90	0.768058	2.14737e-79
Nigeria - Ghana	0.00246807	1.7767e-36	1.49984e-58	8.6013e-19	2.55654e-54	1.61337e-28	2.65505e-45	1.38783e-30	0.13579	6.63417e-70	0.0842496	6.53833e-54	0.380423	5.92923e-33	3.0096e-40	4.21293e-47	1.3538e-80	0.00169277	0.061337	9.41512e-31	8.38575e-05	0.00639111	1.82757e-46	8.81648e-64	0.397543	1.59233e-49	4.87403e-52	0.109978	1.58441e-58	1.08046e-32	1.39517e-39	2.0203e-43	2.88904e-72	0.0153535	3.05588e-67	3.45004e-15	0.00134928	5.93077e-17	9.3071e-67	1.10563e-41	1.02783e-20	0.350606	2.66218e-57	1.68551e-74	8.75856e-11	8.10343e-23	9.52537e-63	6.9967e-27	9.1707e-55
Nigeria - Kenya	0.286203	6.8633e-41	1.92404e-16	4.52985e-84	3.05048e-80	1.12289e-89	7.30003e-65	4.36401e-42	1.71788e-40	2.80401e-93	0.0683265	1.57279e-69	0.609821	6.63063e-85	0.00164945	6.19792e-63	1.45591e-157	5.67465e-06	3.87052e-06	5.35157e-35	0.00119107	0.0150421	1.04926e-57	4.11709e-87	0.0837859	1.21692e-87	5.63444e-71	0.0380053	1.20968e-24	2.61866e-43	2.86684e-55	1.34285e-58	3.8046e-96	7.48599e-13	1.87781e-93	0.318703	1.96739e-25	5.30771e-77	4.05639e-94	1.2387e-49	2.40108e-20	1.73136e-29	4.06645e-34	1.47018e-103	1.2784e-15	4.97104e-31	1.08593e-92	3.88595e-33	7.07402e-97
Nigeria - Malawi	2.50008e-17	6.57393e-55	5.22286e-30	4.13743e-26	3.22251e-75	1.737e-86	1.58192e-59	2.68723e-41	0.018846	4.7265e-93	7.08854e-22	4.4712e-19	8.44836e-20	8.35949e-45	7.90704e-06	2.06165e-89	3.95199e-74	3.61816e-07	0.00391197	2.75949e-34	7.44192e-05	1.18518e-08	7.23726e-58	2.71472e-48	3.84055e-22	5.38386e-87	0.000698023	0.104524	2.39272e-25	3.82354e-07	2.01983e-11	1.52284e-91	1.8894e-86	0.783856	8.46907e-65	0.177205	6.2592e-34	5.07468e-73	6.69864e-100	2.08425e-48	9.18264e-17	3.55253e-29	4.02793e-36	1.32174e-57	1.71307e-15	6.53947e-31	3.20654e-97	0.694952	4.98732e-76
Nigeria - Mali	0.000126008	1.64928e-38	1.20569e-56	8.18872e-21	2.18014e-52	4.52669e-62	3.3065e-45	5.96455e-30	4.1592e-38	1.64898e-08	9.55935e-21	5.44539e-15	1.52431e-16	1.50036e-68	0.00184178	4.98959e-49	1.95565e-93	0.00104604	-	7.35853e-27	0.000867733	1.83909e-07	1.69194e-06	4.98344e-67	0.381204	9.58481e-52	0.290417	4.49913e-15	2.39131e-18	0.018255	3.98259e-41	0.000100978	5.44549e-75	1.43576e-10	7.14524e-71	0.679581	9.18602e-07	2.51981e-19	1.61736e-49	7.15519e-65	2.49238e-73	0.0619937	7.91862e-28	2.66001e-43	1.29844e-65	0.289384	1.04088e-66	0.726018	1.3701e-25
Nigeria - Papua New Guinea	1.34705e-22	8.78822e-68	3.10975e-51	1.18977e-57	0.010195	5.83672e-49	3.67696e-25	3.09755e-33	3.32898e-37	3.49301e-104	4.54548e-21	8.46457e-25	1.04103e-23	2.36318e-69	5.8043e-55	3.22578e-66	1.08991e-44	0.0140906	-	6.31951e-31	0.0140906	0.0221536	1.93888e-50	9.28791e-32	0.0518498	3.21588e-51	1.76293e-45	1.31119e-10	1.67427e-65	6.83379e-59	2.70161e-51	1.58878e-69	2.3639e-64	9.61327e-10	1.13298e-66	1.35544e-14	1.34984e-25	3.77827e-13	2.64371e-66	2.94428e-62	2.71787e-102	1.9665e-15	1.31889e-28	3.3069e-70	1.62093e-61	3.31098e-18	8.6488e-70	7.75965e-25	1.63019e-68
Nigeria - Tanzania	0.349195	1.08552e-83	5.60609e-32	1.24491e-68	8.10866e-62	1.03359e-69	1.80902e-49	1.57968e-35	0.000786101	8.13392e-75	0.0821192	3.96804e-56	2.53539e-17	2.55611e-35	1.24506e-44	2.24339e-15	1.98158e-63	1.96389e-06	0.000107263	0.0525591	0.000536482	0.00583443	2.26947e-46	2.06134e-39	0.430038	1.83921e-55	1.58633e-55	5.10658e-17	1.59495e-20	0.358001	4.90431e-47	2.06332e-75	1.73062e-76	2.86902e-11	1.52394e-52	7.16574e-16	4.52455e-25	1.14595e-61	1.90327e-17	7.57947e-70	1.45096e-21	2.875e-24	8.0749e-30	6.14683e-25	1.44363e-66	2.43397e-26	3.85731e-79	0.515999	8.31473e-78
Nigeria - Vietnam	1.98342e-46	5.22414e-86	1.76884e-75	2.11181e-67	4.53716e-57	0.893898	2.37835e-33	4.11216e-15	3.92798e-76	3.25347e-201	0.143994	2.222e-75	1.08987e-05	1.19601e-60	7.67396e-48	3.04466e-82	3.95758e-85	0.000272591	0.0281143	2.70345e-43	0.00976236	2.73903e-16	1.7046e-32	9.7729e-49	4.48184e-30	3.2023e-62	5.53043e-53	2.99003e-19	9.06441e-72	3.88507e-49	1.01503e-103	7.32719e-81	2.3908e-78	1.52049e-31	7.25385e-80	1.02325e-29	1.34666e-52	8.41321e-07	4.49079e-92	8.03271e-59	1.23011e-197	4.88103e-49	6.29463e-43	1.48588e-87	6.41468e-85	2.70996e-22	9.5614e-82	4.77453e-51	9.22192e-72
Papua New Guinea - Burkina Faso	4.17774e-11	4.76136e-181	3.52523e-58	1.52057e-151	4.17553e-74	6.35597e-115	1.64302e-78	1.42116e-41	8.24296e-67	3.84179e-173	2.73267e-70	1.82804e-104	1.88341e-12	1.84691e-160	0.994426	3.10711e-98	1.04017e-126	3.57853e-10	-	8.91773e-44	4.00272e-07	3.17058e-33	6.61777e-72	6.96448e-156	2.51926e-67	1.67361e-101	1.59865e-156	1.71952e-12	1.52861e-158	5.85582e-146	6.16754e-38	2.1162e-86	8.87414e-169	0.0984751	1.45773e-109	2.87681e-15	5.01307e-21	1.24793e-34	3.21673e-119	1.68138e-51	1.68472e-152	7.49941e-32	2.06389e-19	1.46212e-79	2.32663e-71	2.26861e-38	1.64447e-134	7.82962e-44	9.79183e-166
Papua New Guinea - Cameroon	2.6559e-17	1.60334e-191	2.01546e-138	5.27067e-153	5.70076e-161	1.91463e-175	1.91081e-22	1.52147e-55	4.57301e-66	3.41061e-169	1.04264e-05	1.28982e-06	9.00606e-16	5.70736e-173	1.43669e-146	5.40237e-104	1.95583e-204	1.01254e-10	0.00175046	9.28393e-48	1.10521e-06	0.663485	5.89468e-79	5.90955e-173	2.77886e-70	7.1796e-112	1.72626e-108	6.43213e-12	1.32931e-166	1.3359e-158	1.91082e-42	3.29909e-97	0.000286823	8.60302e-05	3.80632e-168	7.68082e-19	5.94354e-15	7.4486e-172	1.0917e-173	4.35094e-79	1.49603e-171	2.63092e-18	8.66103e-37	1.03592e-197	7.44245e-163	1.00859e-39	1.95121e-181	2.03547e-37	1.08495e-181
Papua New Guinea - Gambia	7.7298e-17	0	1.94643e-180	1.21323e-11	3.74186e-118	2.27253e-242	1.56806e-71	1.74802e-47	4.14486e-99	5.98807e-247	9.06326e-109	3.47908e-08	7.75627e-112	1.098e-175	1.51416e-207	4.97912e-209	0	5.40577e-05	0.0351822	1.23339e-32	3.77585e-06	2.98016e-39	8.68856e-87	3.17228e-240	2.52941e-105	3.02583e-238	1.04679e-147	1.63186e-18	1.5371e-148	8.88906e-172	4.64245e-58	2.53255e-156	1.03907e-227	1.42988e-05	2.32261e-245	3.08707e-19	1.78287e-12	3.6472e-09	4.23049e-220	2.55748e-80	3.72984e-242	6.80318e-21	3.09864e-186	0	2.70266e-241	1.66889e-30	6.9706e-252	1.15601e-39	1.19724e-252
Papua New Guinea - Ghana	1.44176e-10	1.94445e-127	2.30841e-35	5.62565e-118	8.92048e-112	6.1221e-86	1.85261e-65	6.88707e-40	3.18757e-53	3.77447e-136	8.39075e-50	7.38606e-83	2.03728e-51	2.61008e-120	0.0137214	8.53934e-100	3.55431e-132	1.44176e-10	0.00119177	2.7377e-44	1.91111e-09	0.190221	1.94586e-65	3.59644e-118	0.561861	4.93915e-76	1.3824e-117	4.93118e-09	3.50058e-73	4.19571e-82	2.75772e-41	2.61353e-121	6.52334e-125	2.97466e-08	2.31166e-87	1.49764e-20	7.98087e-18	3.09396e-19	1.23546e-80	9.24911e-58	1.99702e-129	1.18642e-23	1.8587e-96	2.03422e-34	1.11966e-115	4.70805e-23	1.50221e-122	5.8491e-41	3.27797e-123
Papua New Guinea - Kenya	1.63818e-17	3.16152e-225	2.32654e-175	2.16635e-118	4.91585e-214	4.54789e-229	6.10748e-118	1.65401e-58	1.51008e-34	6.69786e-190	8.46741e-90	3.78031e-130	6.42846e-101	9.41048e-160	5.08573e-190	3.49748e-194	0	2.20221e-12	1.92471e-15	1.90236e-34	1.80031e-05	0.551737	2.96392e-66	9.66075e-215	2.14859e-24	1.02588e-213	2.61295e-216	1.97977e-09	1.04465e-212	2.47515e-161	9.3156e-63	5.88709e-225	7.88994e-224	0.000714975	3.75248e-165	1.71613e-22	1.58354e-05	9.38329e-222	6.64382e-174	4.64877e-151	5.91907e-224	4.45753e-27	2.18426e-69	1.23267e-112	4.23127e-205	2.6468e-39	2.69762e-242	3.19362e-47	7.08693e-45
Papua New Guinea - Malawi	7.71387e-06	5.03781e-234	1.73205e-165	7.02807e-198	2.29162e-201	1.54795e-218	2.6396e-97	3.56249e-56	1.02398e-55	1.34231e-192	1.81525e-08	0.0159724	4.957e-21	5.32907e-212	4.20947e-180	6.82844e-134	5.06391e-142	7.91819e-16	6.03296e-07	1.96711e-32	3.92132e-09	2.18084e-34	3.49206e-68	3.82914e-101	2.9401e-87	1.40374e-209	4.00409e-133	2.66473e-10	7.98878e-204	5.03744e-206	9.65355e-51	4.28852e-149	2.90724e-188	6.56174e-19	2.25268e-213	1.01673e-12	3.3746e-08	8.69577e-213	4.45245e-202	4.32713e-145	7.91221e-203	2.19672e-29	6.40413e-39	1.39556e-237	4.89324e-213	3.50316e-32	1.8151e-34	1.66697e-37	2.54031e-223
Papua New Guinea - Mali	4.30911e-09	2.98428e-138	0.170963	7.10741e-118	4.39142e-115	4.94434e-129	1.46665e-62	4.5718e-34	3.98696e-57	1.5862e-143	0.000895046	0.031336	4.32367e-13	0.00706988	5.08583e-106	1.11473e-116	3.23147e-146	3.36616e-06	-	7.28758e-26	1.94178e-06	3.21091e-22	3.5865e-70	5.13472e-128	5.25634e-10	1.00748e-84	1.3124e-79	1.36865e-14	6.50298e-126	1.21178e-115	2.52871e-41	1.46002e-133	3.35385e-133	9.97201e-05	3.61954e-99	4.40292e-15	8.53162e-12	3.92722e-09	3.26727e-126	2.77636e-99	3.27559e-137	5.44039e-18	4.31303e-26	3.44726e-143	3.9335e-58	2.1781e-26	4.62356e-134	9.54641e-34	1.42672e-131
Papua New Guinea - Nigeria	1.34705e-22	8.78822e-68	3.10975e-51	1.18977e-57	0.010195	5.83672e-49	3.67696e-25	3.09755e-33	3.32898e-37	3.49301e-104	4.54548e-21	8.46457e-25	1.04103e-23	2.36318e-69	5.8043e-55	3.22578e-66	1.08991e-44	0.0140906	-	6.31951e-31	0.0140906	0.0221536	1.93888e-50	9.28791e-32	0.0518498	3.21588e-51	1.76293e-45	1.31119e-10	1.67427e-65	6.83379e-59	2.70161e-51	1.58878e-69	2.3639e-64	9.61327e-10	1.13298e-66	1.35544e-14	1.34984e-25	3.77827e-13	2.64371e-66	2.94428e-62	2.71787e-102	1.9665e-15	1.31889e-28	3.3069e-70	1.62093e-61	3.31098e-18	8.6488e-70	7.75965e-25	1.63019e-68
Papua New Guinea - Tanzania	1.41455e-16	3.57546e-153	1.07271e-121	4.97674e-81	5.13593e-136	1.05027e-146	7.01616e-74	1.62502e-49	3.68198e-48	1.83406e-135	1.19979e-59	5.99256e-87	3.63274e-17	7.60354e-145	0.000817046	7.29835e-124	0.00015831	7.29346e-14	3.12538e-11	1.1964e-35	6.38434e-07	0.143038	8.76316e-48	2.94635e-69	0.00319845	1.97794e-95	2.50286e-139	4.22617e-20	3.92714e-139	4.1939e-129	5.29129e-60	7.86606e-102	9.83032e-144	1.17293e-05	6.02146e-138	1.42628e-19	9.08007e-06	6.64131e-145	5.977e-143	1.6775e-114	9.66952e-148	4.99212e-24	3.83617e-27	9.926e-156	2.48836e-67	2.7646e-30	5.41284e-30	2.4723e-32	3.22457e-28
Papua New Guinea - Vietnam	-	2.64652e-91	6.16444e-186	0.00704476	9.97832e-153	1.53301e-144	0.873472	2.1313e-12	-	-	1.40826e-66	4.99147e-65	8.6653e-79	1.02438e-181	0.0322643	2.84372e-93	2.64064e-133	-	0.000144081	8.67304e-05	1.08964e-08	6.76669e-50	4.00757e-15	8.677e-95	2.66358e-90	0.0796743	2.69645e-30	2.42446e-24	0.00138162	1.48213e-26	-	3.1311e-11	3.87432e-20	8.1279e-63	2.51561e-11	-	-	2.60901e-132	1.21424e-158	1.33071e-22	-	1.69944e-97	0.89446	2.25321e-91	1.15191e-74	1.08129e-07	6.92145e-192	-	3.40359e-192
Tanzania - Burkina Faso	0.000394268	2.50595e-194	1.40456e-169	3.62621e-183	5.21422e-163	1.78265e-177	2.02286e-19	1.10284e-97	6.15272e-115	1.50768e-118	0.288104	4.85711e-35	0.00137117	1.46938e-55	2.5736e-16	1.39288e-179	7.13975e-123	9.39935e-30	4.7901e-17	2.64631e-86	1.2476e-16	7.21981e-41	5.0949e-122	4.53004e-173	3.1758e-56	8.23909e-106	8.87672e-46	5.35577e-42	4.27232e-67	0.0751884	3.00599e-105	1.2873e-96	4.09506e-166	0.00245787	5.3259e-186	1.55498e-42	1.13056e-14	6.41111e-160	5.13689e-190	2.65174e-161	2.45255e-191	0.373694	1.06168e-16	1.33226e-202	3.48429e-63	6.50407e-83	2.3718e-146	3.1493e-83	7.29578e-194
Tanzania - Cameroon	0.310218	4.55468e-81	2.89904e-63	2.06684e-194	1.87631e-40	1.08844e-84	3.71332e-139	4.65039e-05	6.63159e-05	4.42835e-24	3.49876e-72	1.22456e-150	0.962988	2.6954e-76	4.2137e-129	8.43748e-195	5.94398e-235	0.0119728	6.76322e-22	0.225301	2.19198e-17	0.0640353	3.17865e-132	2.32968e-194	6.10343e-56	6.5126e-88	1.70515e-174	8.43086e-46	1.09363e-46	0.060908	1.67631e-117	7.04673e-110	2.93523e-210	0.367346	1.61892e-126	0.0740172	3.20795e-08	1.48617e-49	9.54903e-43	1.61367e-195	9.31316e-46	7.55638e-61	1.58717e-41	1.02272e-71	2.24014e-178	4.8326e-08	1.06368e-213	0.0122682	3.26848e-213
Tanzania - Gambia	0.333803	1.63431e-99	1.23762e-120	5.5391e-143	2.03931e-247	4.56531e-154	9.04239e-205	1.0744e-152	0.00862284	0	0.245457	9.35152e-235	6.00597e-83	1.28538e-273	2.20959e-175	4.19617e-122	0	1.66804e-51	2.447e-35	2.67659e-08	1.80526e-23	1.83132e-52	5.42298e-178	4.10972e-283	1.11131e-90	4.14606e-256	2.27729e-259	0.000619758	3.60352e-252	2.10906e-132	4.02539e-30	3.24236e-85	0	0.154786	6.10062e-73	4.08763e-69	2.60607e-06	2.00785e-231	1.90396e-225	3.31791e-274	0	3.24638e-81	4.22921e-225	0	7.21837e-275	5.01238e-127	0	0.0267816	0
Tanzania - Ghana	0.00202245	2.00484e-148	1.78942e-126	1.86888e-135	2.59397e-44	5.30667e-131	5.18778e-06	1.54709e-06	9.58135e-05	6.35355e-115	0.0248268	1.71831e-28	2.5521e-40	4.06462e-52	9.47463e-06	3.66315e-59	1.6448e-159	1.14093e-21	9.07234e-06	1.29801e-66	0.0786753	0.529963	2.04672e-16	2.32802e-127	0.233628	1.9435e-83	1.47184e-32	6.35622e-28	2.13933e-119	6.70066e-61	0.528065	2.96516e-136	7.34336e-120	7.67041e-15	2.73268e-136	0.380431	5.86665e-24	4.254e-114	9.39041e-139	9.28471e-123	5.28864e-34	1.53066e-47	2.56351e-106	6.67512e-149	1.1983e-126	0.126828	1.98206e-142	4.68115e-62	1.01711e-141
Tanzania - Kenya	0.1925	1.19234e-291	9.01371e-106	3.03577e-125	6.12334e-120	8.85692e-58	4.14933e-19	1.28707e-11	4.3798e-130	6.74322e-42	0.00931576	9.90739e-19	1.43447e-70	2.39213e-244	1.89013e-176	2.03197e-108	0	0.0565718	0.00372604	2.16754e-107	0.0928293	0.0510162	0.000519453	2.82566e-248	0.00240161	1.91882e-224	1.43154e-61	1.60159e-56	2.49982e-59	1.87837e-115	7.53083e-06	1.36463e-267	4.25533e-196	0.0398794	8.22182e-270	6.28614e-66	9.44672e-18	2.0054e-54	3.04133e-274	1.59077e-255	6.64376e-67	0.0888128	8.84056e-33	1.03927e-290	5.70262e-229	9.81903e-07	1.8193e-290	1.48128e-111	9.63981e-230
Tanzania - Malawi	1.88706e-17	2.56967e-289	9.38453e-102	1.81739e-250	7.68769e-78	2.18939e-147	1.712e-24	6.57463e-12	1.77949e-10	1.24383e-52	1.46864e-90	1.68585e-182	0.0298768	1.25511e-98	2.92172e-156	3.65309e-247	8.46927e-170	0.871424	1.1666e-32	3.34914e-102	0.22672	5.11652e-45	0.00571452	1.78233e-109	3.57967e-62	3.90208e-226	5.65442e-218	6.46947e-55	4.29505e-60	3.76008e-08	2.39878e-151	7.75125e-56	3.3226e-268	1.97885e-38	9.37416e-186	9.8839e-57	0.106186	6.02761e-59	1.07021e-273	1.082e-243	5.2195e-54	0.470154	4.60995e-45	2.57587e-107	5.47884e-237	0.00274427	4.46849e-70	0.0229828	3.46834e-269
Tanzania - Mali	9.57277e-05	2.59937e-160	6.14013e-132	5.22861e-142	9.15116e-10	4.05874e-38	5.39606e-07	3.85027e-13	2.9929e-88	5.78581e-151	1.26749e-58	5.52847e-108	0.216479	3.58965e-141	1.58734e-87	1.0229e-60	2.66351e-173	0.000327277	3.30377e-11	5.91167e-56	0.610258	2.65908e-26	1.44028e-98	2.59506e-139	0.269137	1.27589e-46	4.10281e-128	0.162099	1.26702e-43	1.59271e-06	0.0661264	7.68133e-150	3.91471e-123	0.973772	4.70741e-148	4.23604e-33	7.42198e-18	4.12521e-118	5.50304e-112	3.48351e-47	9.39695e-153	6.63824e-45	1.68569e-10	3.1669e-44	2.10618e-54	1.57863e-57	1.72941e-154	0.0139849	8.27499e-153
Tanzania - Nigeria	0.349195	1.08552e-83	5.60609e-32	1.24491e-68	8.10866e-62	1.03359e-69	1.80902e-49	1.57968e-35	0.000786101	8.13392e-75	0.0821192	3.96804e-56	2.53539e-17	2.55611e-35	1.24506e-44	2.24339e-15	1.98158e-63	1.96389e-06	0.000107263	0.0525591	0.000536482	0.00583443	2.26947e-46	2.06134e-39	0.430038	1.83921e-55	1.58633e-55	5.10658e-17	1.59495e-20	0.358001	4.90431e-47	2.06332e-75	1.73062e-76	2.86902e-11	1.52394e-52	7.16574e-16	4.52455e-25	1.14595e-61	1.90327e-17	7.57947e-70	1.45096e-21	2.875e-24	8.0749e-30	6.14683e-25	1.44363e-66	2.43397e-26	3.85731e-79	0.515999	8.31473e-78
Tanzania - Papua New Guinea	1.41455e-16	3.57546e-153	1.07271e-121	4.97674e-81	5.13593e-136	1.05027e-146	7.01616e-74	1.62502e-49	3.68198e-48	1.83406e-135	1.19979e-59	5.99256e-87	3.63274e-17	7.60354e-145	0.000817046	7.29835e-124	0.00015831	7.29346e-14	3.12538e-11	1.1964e-35	6.38434e-07	0.143038	8.76316e-48	2.94635e-69	0.00319845	1.97794e-95	2.50286e-139	4.22617e-20	3.92714e-139	4.1939e-129	5.29129e-60	7.86606e-102	9.83032e-144	1.17293e-05	6.02146e-138	1.42628e-19	9.08007e-06	6.64131e-145	5.977e-143	1.6775e-114	9.66952e-148	4.99212e-24	3.83617e-27	9.926e-156	2.48836e-67	2.7646e-30	5.41284e-30	2.4723e-32	3.22457e-28
Tanzania - Vietnam	1.87732e-33	1.41695e-15	3.57325e-41	2.58733e-124	1.58412e-171	3.54541e-188	4.61673e-120	8.79268e-95	2.02752e-94	1.02189e-238	3.55977e-15	6.69256e-74	4.921e-45	6.54891e-121	1.08657e-05	6.1382e-139	8.37359e-220	6.90809e-28	7.0057e-08	2.04912e-70	3.16954e-20	1.0505e-61	1.38644e-92	5.00818e-31	4.4457e-85	3.57878e-110	3.52409e-200	0.818338	1.12e-184	6.14724e-125	6.78335e-116	8.25178e-157	2.55748e-205	5.27792e-62	2.17438e-195	1.48992e-39	5.78977e-11	1.6377e-207	1.18163e-223	5.35034e-178	5.61587e-256	1.00097e-27	0.794357	7.05079e-222	2.39885e-145	2.47717e-22	1.67476e-224	8.63503e-65	3.41342e-224
Vietnam - Burkina Faso	3.69431e-22	5.17862e-183	4.56264e-250	9.00411e-225	1.09761e-81	1.68675e-115	1.39004e-130	1.62041e-37	1.42528e-127	2.76339e-291	1.23564e-24	1.90985e-113	2.02991e-57	7.58437e-123	5.71878e-15	6.57672e-214	1.0405e-137	3.26806e-20	1.39859e-06	2.84906e-67	0.420666	0.0068129	1.18318e-37	6.33344e-220	9.603e-26	1.16968e-117	7.89293e-233	2.67576e-58	1.0458e-222	3.64987e-153	1.91055e-75	2.07118e-144	8.89276e-248	5.20863e-83	0.616419	9.07464e-31	1.78372e-42	2.80995e-183	2.17344e-33	5.79751e-35	1.54506e-264	4.18431e-16	0.328032	5.74863e-146	6.4978e-07	4.28439e-81	2.83256e-258	1.91643e-86	7.80602e-44
Vietnam - Cameroon	5.99152e-35	6.58804e-21	3.73159e-10	2.10552e-230	4.82978e-182	2.39616e-231	7.85515e-43	1.04337e-116	1.1567e-126	3.40086e-290	5.77165e-74	1.10321e-162	7.86811e-63	3.18672e-132	9.26649e-169	1.088e-232	1.00152e-290	2.30958e-21	2.72327e-12	6.16411e-97	0.201289	8.56312e-82	6.66545e-42	5.17362e-254	1.33842e-34	9.86586e-135	2.87122e-162	1.00734e-65	1.37044e-237	8.16318e-172	6.01637e-84	2.34522e-166	8.46775e-11	1.44385e-87	2.91485e-254	4.27362e-38	3.86737e-30	3.73588e-263	4.32827e-285	5.45544e-06	8.90114e-293	1.67938e-177	1.67134e-81	3.25892e-290	1.34491e-267	7.86973e-43	8.18441e-224	1.37436e-74	2.61889e-67
Vietnam - Gambia	1.99577e-34	9.85051e-16	0	0.0617084	3.72973e-89	0	1.64934e-73	3.12457e-32	3.51009e-195	0	2.5437e-30	1.01331e-277	1.94549e-31	0	1.71628e-258	8.38457e-66	0	2.35545e-09	6.66671e-07	2.86533e-78	0.011866	7.6097e-36	3.77911e-52	0	5.64861e-23	0	8.38435e-264	0.00494004	5.26714e-146	1.94717e-50	1.60627e-117	4.5188e-39	5.70952e-136	4.74524e-199	0	1.87731e-39	3.10724e-25	0	0	0.00097731	0	0	3.12846e-282	0	0	1.66085e-104	0	2.91085e-81	2.92052e-61
Vietnam - Ghana	4.57644e-21	2.54282e-176	4.27165e-176	3.38063e-161	1.4415e-135	2.20228e-91	6.54299e-102	1.65031e-69	3.60737e-104	1.64023e-240	2.19686e-13	6.09595e-92	5.58876e-15	2.66753e-12	3.47257e-05	1.69059e-99	6.04699e-174	4.57644e-21	0.36831	2.33552e-65	6.97524e-20	8.1667e-47	8.79112e-105	2.69451e-153	2.83867e-74	3.21e-80	8.07616e-160	6.15473e-35	2.63379e-52	1.19913e-23	3.59334e-82	1.10964e-155	6.87993e-169	1.75925e-64	5.34909e-124	1.26091e-41	4.45565e-36	4.72794e-127	4.06101e-96	2.87239e-54	8.90113e-231	1.83119e-106	2.15398e-114	1.1241e-42	4.46417e-171	1.91468e-14	9.01046e-137	1.64959e-81	2.48216e-32
Vietnam - Kenya	1.23374e-35	0	0	1.5018e-07	9.41676e-295	0	4.58655e-214	1.26134e-140	4.43634e-70	0	2.50527e-22	2.10071e-139	1.19938e-25	1.94807e-288	3.14355e-254	3.82259e-69	0	6.09545e-25	6.35528e-18	3.96727e-55	6.09894e-36	1.29184e-134	1.81229e-161	0	5.20609e-175	0	0	6.07598e-91	0	5.03082e-82	5.98324e-124	0	0	1.7422e-158	4.79357e-292	6.97177e-46	1.80253e-10	0	6.44851e-36	7.19638e-203	0	6.41512e-67	0.00658933	9.39168e-236	0	6.09812e-46	0	8.91404e-95	0
Vietnam - Malawi	3.97999e-11	0	3.55014e-78	0	1.71517e-250	0	1.92681e-175	1.86598e-133	2.92314e-110	0	1.75555e-94	1.78239e-185	2.56724e-62	4.37365e-104	1.43947e-218	2.89806e-308	0	4.34724e-32	2.25194e-23	7.54398e-50	5.15764e-40	1.62211e-34	4.799e-160	2.74257e-171	7.43632e-68	0	2.884e-219	9.39308e-87	0	2.2045e-225	5.89012e-101	6.42607e-58	0	4.37555e-198	0	1.29585e-25	4.11909e-16	0	2.37893e-86	4.7735e-49	0	5.40433e-49	2.62025e-58	0	0	5.40201e-40	0	1.15316e-75	2.88214e-66
Vietnam - Mali	5.79878e-18	1.5198e-193	5.94855e-190	1.09671e-162	3.58941e-114	9.14412e-146	1.84281e-98	2.67667e-64	3.53704e-111	9.85233e-251	8.90457e-65	1.6327e-120	7.3671e-41	1.69648e-168	1.06531e-103	1.32347e-36	3.68882e-192	7.08495e-12	0.000146886	1.67015e-31	1.08475e-16	5.30162e-09	3.74395e-32	6.84391e-171	7.17397e-73	5.25036e-94	5.49673e-108	0.0112836	3.5819e-163	4.04158e-113	4.46826e-82	6.90898e-180	1.89062e-183	6.93966e-49	1.1316e-142	2.02003e-30	1.28329e-23	2.26219e-141	2.01112e-195	4.33101e-149	1.24102e-240	3.14845e-113	0.676368	8.48149e-195	5.99995e-125	1.0451e-49	2.46277e-162	1.10502e-67	7.36234e-145
Vietnam - Nigeria	1.98342e-46	5.22414e-86	1.76884e-75	2.11181e-67	4.53716e-57	0.893898	2.37835e-33	4.11216e-15	3.92798e-76	3.25347e-201	0.143994	2.222e-75	1.08987e-05	1.19601e-60	7.67396e-48	3.04466e-82	3.95758e-85	0.000272591	0.0281143	2.70345e-43	0.00976236	2.73903e-16	1.7046e-32	9.7729e-49	4.48184e-30	3.2023e-62	5.53043e-53	2.99003e-19	9.06441e-72	3.88507e-49	1.01503e-103	7.32719e-81	2.3908e-78	1.52049e-31	7.25385e-80	1.02325e-29	1.34666e-52	8.41321e-07	4.49079e-92	8.03271e-59	1.23011e-197	4.88103e-49	6.29463e-43	1.48588e-87	6.41468e-85	2.70996e-22	9.5614e-82	4.77453e-51	9.22192e-72
Vietnam - Papua New Guinea	-	2.64652e-91	6.16444e-186	0.00704476	9.97832e-153	1.53301e-144	0.873472	2.1313e-12	-	-	1.40826e-66	4.99147e-65	8.6653e-79	1.02438e-181	0.0322643	2.84372e-93	2.64064e-133	-	0.000144081	8.67304e-05	1.08964e-08	6.76669e-50	4.00757e-15	8.677e-95	2.66358e-90	0.0796743	2.69645e-30	2.42446e-24	0.00138162	1.48213e-26	-	3.1311e-11	3.87432e-20	8.1279e-63	2.51561e-11	-	-	2.60901e-132	1.21424e-158	1.33071e-22	-	1.69944e-97	0.89446	2.25321e-91	1.15191e-74	1.08129e-07	6.92145e-192	-	3.40359e-192
Vietnam - Tanzania	1.87732e-33	1.41695e-15	3.57325e-41	2.58733e-124	1.58412e-171	3.54541e-188	4.61673e-120	8.79268e-95	2.02752e-94	1.02189e-238	3.55977e-15	6.69256e-74	4.921e-45	6.54891e-121	1.08657e-05	6.1382e-139	8.37359e-220	6.90809e-28	7.0057e-08	2.04912e-70	3.16954e-20	1.0505e-61	1.38644e-92	5.00818e-31	4.4457e-85	3.57878e-110	3.52409e-200	0.818338	1.12e-184	6.14724e-125	6.78335e-116	8.25178e-157	2.55748e-205	5.27792e-62	2.17438e-195	1.48992e-39	5.78977e-11	1.6377e-207	1.18163e-223	5.35034e-178	5.61587e-256	1.00097e-27	0.794357	7.05079e-222	2.39885e-145	2.47717e-22	1.67476e-224	8.63503e-65	3.41342e-224
No significant differences is expressed as "-".
[truncated: 55 more columns]
